# Supplementary material for: Biodiversity–function relationships in methanogenic communities
Source: Mol Ecol. 2018 Nov 22;27(22):4641–51. doi: 10.1111/mec.14895 (PMC6282539; doi:10.1111/mec.14895)
Supplement: Supplementary file 2 [file MEC-27-4641-s002.xlsx]

## Sheet: Description
Table S2: Raw data tables; Sequencing: Sequencing reads; Alpha_diversity: Alpha diversity measures; Beta_diversity: Between-community diversity measures; Gas: Gas production measures.

## Sheet: Sequences
# Constructed from biom file
#OTU ID	AD1_Ancestor	AD3_Ancestor	AD5_Ancestor	AD9_Ancestor	AD10_Ancestor	AD13_Ancestor	AD7_Ancestor	AD4_Ancestor	AD14_Ancestor	AD8_Ancestor	AD11_Ancestor	AD12_Ancestor	AD1_Descendant	AD3_Descendant	AD5_Descendant	AD9_Descendant	AD10_Descendant	AD13_Descendant	AD7_Descendant	AD4_Descendant	AD14_Descendant	AD8_Descendant	AD11_Descendant	AD12_Descendant	taxonomy
4298756	32	119	0	0	49	18	0	2	0	1	95	0	2	8	139	129	37	14	2	15	2	496	11	2	k__Bacteria; p__Firmicutes; c__Clostridia; o__Thermoanaerobacterales; f__Thermoanaerobacteraceae; g__Tepidanaerobacter; s__
807851	8	0	734	0	0	2	0	0	0	0	0	0	0	0	3	0	0	0	0	0	0	0	0	0	k__Bacteria; p__Thermotogae; c__Thermotogae; o__Thermotogales; f__Thermotogaceae; g__; s__
515067	0	0	0	0	0	0	19	7	0	0	103	1	0	0	0	0	0	0	0	0	0	0	0	0	k__Bacteria; p__Firmicutes; c__Clostridia; o__Clostridiales; f__Clostridiaceae; g__; s__
4306262	0	0	0	6	0	0	0	0	0	39	1	0	0	0	0	1	0	0	0	0	0	0	0	0	k__Bacteria; p__Verrucomicrobia; c__Verrucomicrobiae; o__Verrucomicrobiales; f__Verrucomicrobiaceae; g__Akkermansia; s__muciniphila
1130562	0	109	0	0	42	14	0	1	0	0	0	0	0	1	0	1	0	5	0	0	0	0	0	0	k__Bacteria; p__Firmicutes; c__Clostridia; o__Clostridiales; f__Lachnospiraceae
4315195	313	2	4	0	0	933	3	2	1	1	0	0	2488	72	0	0	0	623	13	71	0	0	0	157	k__Bacteria; p__Firmicutes; c__Clostridia; o__Clostridiales; f__Clostridiaceae
4463771	0	0	1	2	0	0	2	1	105	3	1	0	0	0	0	0	0	0	0	0	3	0	0	0	k__Bacteria; p__Proteobacteria; c__Gammaproteobacteria; o__Xanthomonadales; f__Xanthomonadaceae; g__Thermomonas; s__
528829	0	0	0	0	0	0	2	0	58	0	0	1	0	0	0	0	0	0	0	0	0	0	0	0	k__Bacteria; p__Actinobacteria; c__Acidimicrobiia; o__Acidimicrobiales; f__; g__; s__
4458503	0	0	18	46	0	0	10	2	67	17	1	0	0	0	0	7	0	0	1	0	8	2	0	0	k__Bacteria; p__Proteobacteria; c__Gammaproteobacteria; o__Xanthomonadales; f__Xanthomonadaceae
4425571	0	0	0	1	0	0	2	0	0	5	11	8	7	0	0	49	3	3	0	0	202	145	101	48	k__Bacteria; p__Proteobacteria; c__Gammaproteobacteria; o__Enterobacteriales; f__Enterobacteriaceae; g__Escherichia; s__
248902	0	37	35	11	0	6	38	45	37	4	32	60	0	13	2	5	0	4	3	14	7	5	17	9	k__Bacteria; p__Firmicutes; c__Bacilli; o__Turicibacterales; f__Turicibacteraceae; g__Turicibacter; s__
4409730	0	80	116	27	0	6	66	54	93	15	92	71	0	15	2	10	0	3	0	15	21	3	57	15	k__Bacteria; p__Firmicutes; c__Clostridia; o__Clostridiales; f__Peptostreptococcaceae; g__; s__
2728359	0	81	5	0	5	103	2	64	0	0	0	6	66	614	520	0	0	189	6	0	0	0	0	1	k__Bacteria; p__Tenericutes; c__Mollicutes; o__Anaeroplasmatales; f__Anaeroplasmataceae; g__RFN20; s__
2795129	0	0	0	0	0	0	2	0	1779	1	0	0	0	0	0	0	0	0	0	0	0	0	1	1	k__Bacteria; p__Firmicutes; c__Clostridia; o__Clostridiales; f__Peptostreptococcaceae; g__; s__
177	0	0	0	0	0	0	0	0	0	0	0	0	0	0	0	0	0	0	0	0	0	0	0	129	k__Archaea; p__Euryarchaeota; c__Methanobacteria; o__Methanobacteriales; f__Methanobacteriaceae; g__Methanobacterium; s__
665877	0	0	7	0	0	0	0	0	44	0	0	0	0	0	0	0	0	0	0	0	1	0	0	0	k__Bacteria; p__Actinobacteria; c__Actinobacteria; o__Actinomycetales
787023	2	0	165	2	0	2	0	0	0	1	1	1	0	0	72	0	0	0	0	0	0	0	0	0	k__Bacteria; p__Bacteroidetes; c__Bacteroidia; o__Bacteroidales; f__; g__; s__
210896	0	0	0	71	0	0	2	0	3	116	1	125	0	0	0	0	0	0	0	0	1	0	0	0	k__Bacteria; p__Firmicutes; c__Clostridia; o__Clostridiales; f__Veillonellaceae
4456891	0	0	0	1	0	0	0	0	0	127	0	0	0	0	0	1	0	0	0	0	0	0	0	0	k__Bacteria; p__Proteobacteria; c__Gammaproteobacteria; o__Pseudomonadales; f__Pseudomonadaceae; g__Pseudomonas; s__veronii
138368	0	2	0	1	0	0	4	0	69	0	0	0	1	0	3	0	8	0	0	0	8	0	0	0	k__Bacteria; p__Firmicutes; c__Clostridia; o__Clostridiales; f__Peptostreptococcaceae; g__; s__
2273341	8	0	31	2	3	1	12	1	0	1	0	0	0	0	1	0	0	0	0	0	0	0	0	0	k__Bacteria; p__Chloroflexi; c__Anaerolineae; o__Anaerolineales; f__Anaerolinaceae; g__T78; s__
4472833	0	0	0	0	0	0	0	0	0	0	0	0	0	0	1	0	0	0	195	0	0	0	0	0	k__Bacteria; p__Firmicutes
549570	0	0	236	0	0	0	0	0	0	0	0	0	0	0	10	0	0	0	0	0	0	0	0	0	k__Bacteria; p__Bacteroidetes; c__Bacteroidia; o__Bacteroidales; f__; g__; s__
4474641	0	21	0	0	0	5	100	6	0	0	161	60	0	140	0	0	0	4	0	0	0	0	0	0	k__Bacteria; p__Firmicutes; c__Bacilli; o__Lactobacillales; f__Aerococcaceae; g__; s__
817032	0	0	219	0	0	1	0	0	0	0	0	0	0	0	3	0	0	0	0	0	0	0	0	0	k__Bacteria; p__LD1; c__; o__; f__; g__; s__
218098	0	0	0	0	0	1	6	14	0	0	73	6	0	0	0	0	0	0	0	0	0	0	5	0	k__Bacteria; p__Bacteroidetes; c__Bacteroidia; o__Bacteroidales; f__p-2534-18B5; g__; s__
1632389	0	0	0	0	0	2	84	30	0	0	0	86	0	0	0	0	0	0	0	0	0	0	0	0	k__Bacteria; p__Firmicutes; c__Clostridia; o__Clostridiales; f__Clostridiaceae; g__Clostridium; s__
1136974	0	0	0	14	0	0	0	0	54	26	2	0	0	0	0	4	0	0	0	0	4	0	0	0	k__Bacteria; p__Proteobacteria; c__Alphaproteobacteria; o__Sphingomonadales; f__Sphingomonadaceae; g__Novosphingobium; s__
153593	0	2	51	3	0	0	0	0	0	3	0	0	0	0	0	0	0	0	0	0	0	0	0	0	k__Bacteria; p__OP8; c__; o__; f__; g__; s__
4312474	0	12	0	0	0	0	0	0	0	0	0	0	0	0	0	0	0	0	4	3	5	0	0	253	k__Bacteria; p__Firmicutes; c__Clostridia; o__Clostridiales; f__Clostridiaceae
735222	0	0	0	7	0	0	0	0	0	43	0	0	0	0	0	0	0	0	0	0	0	0	0	0	k__Bacteria; p__Firmicutes; c__Clostridia; o__Clostridiales; f__Clostridiaceae; g__Clostridium
4478861	0	0	0	0	0	0	0	0	0	112	0	0	0	0	0	0	0	0	0	0	0	0	0	0	k__Bacteria; p__Proteobacteria; c__Gammaproteobacteria; o__Pseudomonadales; f__Pseudomonadaceae; g__Pseudomonas; s__veronii
4466384	0	0	13	0	52	10	0	0	0	1	0	0	0	8	2	0	4	0	0	0	0	0	0	0	k__Bacteria; p__Firmicutes; c__Clostridia; o__Clostridiales; f__Syntrophomonadaceae; g__Syntrophomonas; s__
4443296	46	29	4	0	1	3	0	40	0	0	0	0	31	245	0	0	0	130	0	0	0	0	0	0	k__Bacteria; p__Bacteroidetes; c__Bacteroidia; o__Bacteroidales; f__; g__; s__
4443929	87	5	0	0	0	0	2	3	1	0	138	0	11	1	23	254	34	4	782	113	538	76	356	87	k__Bacteria; p__Firmicutes; c__Clostridia; o__Clostridiales; f__Clostridiaceae; g__Sporanaerobacter; s__
255521	0	7	0	0	26	0	0	2	0	0	0	0	0	1	0	0	0	0	0	0	0	0	0	0	k__Bacteria; p__Firmicutes; c__Clostridia; o__Natranaerobiales; f__ML1228J-1; g__; s__
669483	0	0	4	0	0	0	0	0	0	0	0	50	0	0	0	0	0	0	0	0	0	0	0	1	k__Bacteria; p__Acidobacteria; c__MVS-40; o__; f__; g__; s__
8523	0	0	0	0	0	0	5	1	75	3	0	2	0	0	0	0	0	0	0	0	0	0	0	0	k__Bacteria; p__Proteobacteria; c__Gammaproteobacteria; o__Pseudomonadales; f__Pseudomonadaceae; g__; s__
4378776	0	2	37	6	0	0	4	0	35	7	0	0	0	0	0	1	0	0	0	0	2	1	0	0	k__Bacteria; p__Proteobacteria; c__Alphaproteobacteria; o__Rhizobiales; f__Hyphomicrobiaceae; g__Devosia; s__
4326132	0	10	1	2	0	0	0	0	0	2	0	0	0	0	0	0	0	0	0	0	0	0	1	104	k__Bacteria; p__Firmicutes; c__Clostridia; o__Clostridiales; f__Ruminococcaceae; g__Ruminococcus; s__
52166	0	0	0	0	0	1	0	0	0	4	16	1	0	0	0	17	2	0	2	6	3	0	0	64	k__Bacteria; p__Firmicutes; c__Clostridia; o__Clostridiales; f__Veillonellaceae; g__Megasphaera; s__elsdenii
3121406	0	0	0	0	0	0	0	0	0	3	0	0	0	0	0	0	0	0	0	0	0	19	0	8	k__Bacteria; p__Synergistetes; c__Synergistia; o__Synergistales; f__Synergistaceae; g__Cloacibacillus; s__
4364416	56	2	0	0	0	2	0	0	0	0	0	0	14	3	69	0	5	13	9	0	0	0	0	0	k__Bacteria; p__Firmicutes; c__Clostridia; o__Clostridiales; f__Clostridiaceae; g__Clostridium; s__
4364411	0	0	0	0	0	0	0	1	65	0	0	0	0	0	0	0	0	0	0	0	5	0	0	1	k__Bacteria; p__Proteobacteria; c__Alphaproteobacteria; o__Sphingomonadales; f__Sphingomonadaceae; g__Novosphingobium; s__
4463814	15	0	0	0	4	11	0	1	0	0	0	0	3	2	5	0	8	2	0	5	0	0	1	0	k__Bacteria; p__Spirochaetes; c__Spirochaetes; o__Sphaerochaetales; f__Sphaerochaetaceae; g__Sphaerochaeta; s__
3133367	0	2	5	0	7	3	5	13	0	0	0	10	10	9	2	0	1	7	0	0	0	0	0	1	k__Bacteria; p__Synergistetes; c__Synergistia; o__Synergistales; f__Synergistaceae; g__; s__
235791	4	7	0	0	0	0	0	0	0	1	0	0	0	0	5	0	0	10	8	76	196	0	0	13	k__Bacteria; p__Synergistetes; c__Synergistia; o__Synergistales; f__Dethiosulfovibrionaceae; g__Aminobacterium; s__
4338644	17	0	0	0	0	7	676	235	0	0	99	6	2	4	3	0	3	1	1	0	0	0	0	1	k__Bacteria; p__Firmicutes; c__Clostridia; o__Clostridiales; f__Clostridiaceae; g__Sedimentibacter; s__
526614	0	21	0	0	0	1	12	1	0	0	4	13	0	1	0	0	0	1	0	0	0	0	0	1	k__Bacteria; p__Proteobacteria; c__Betaproteobacteria; o__Burkholderiales; f__Alcaligenaceae; g__; s__
4309682	0	0	5	3	0	0	0	0	66	1	4	0	0	0	0	1	0	0	0	0	3	0	0	0	k__Bacteria; p__WPS-2; c__; o__; f__; g__; s__
218868	0	0	0	0	15	22	0	0	0	0	0	0	0	1	0	0	0	0	0	0	0	0	0	0	k__Bacteria; p__Bacteroidetes; c__Bacteroidia; o__Bacteroidales; f__; g__; s__
4455990	4	0	1	0	0	3	0	1	0	0	0	0	0	0	0	0	5	1	2	56	0	5	10	0	k__Archaea; p__Euryarchaeota; c__Methanomicrobia; o__Methanomicrobiales; f__Methanomicrobiaceae; g__Methanoculleus; s__
4423978	0	2	0	0	0	0	2	2	0	0	1	39	0	0	0	0	0	0	0	0	0	0	0	0	k__Bacteria; p__Firmicutes; c__Bacilli; o__Lactobacillales; f__Leuconostocaceae; g__Weissella; s__
3185345	0	0	0	0	0	0	0	0	0	0	0	0	32	0	0	0	5	1	0	0	0	0	0	0	k__Bacteria; p__Firmicutes; c__Clostridia; o__Clostridiales; f__Lachnospiraceae
4308038	0	2	0	0	0	0	0	5	0	0	184	3	0	0	0	0	0	0	0	0	0	0	0	0	k__Bacteria; p__Bacteroidetes; c__Bacteroidia; o__Bacteroidales; f__Bacteroidaceae; g__Bacteroides; s__
1127419	0	11	0	0	9	4	0	5	0	0	0	0	0	10	0	0	0	0	0	0	0	0	0	0	k__Bacteria
152466	0	2	3	6	0	0	0	1	0	5	4	1	0	0	0	271	27	0	0	0	0	111	0	0	k__Archaea; p__Euryarchaeota; c__Methanobacteria; o__Methanobacteriales; f__Methanobacteriaceae; g__Methanosphaera; s__
1125116	25	1	0	0	1	1	5	7	0	0	10	1	23	3	1	0	1	0	17	0	0	0	0	0	k__Bacteria; p__Firmicutes; c__Clostridia; o__Clostridiales; f__Clostridiaceae; g__Sedimentibacter; s__
1144358	75	44	0	0	21	73	3	33	0	0	0	0	66	12	0	0	1	16	0	0	0	0	0	0	k__Bacteria; p__Bacteroidetes; c__Bacteroidia; o__Bacteroidales; f__; g__; s__
1140585	0	26	24	0	47	6	0	15	0	0	0	0	0	16	0	0	10	0	0	0	0	0	0	0	k__Bacteria; p__Synergistetes; c__Synergistia; o__Synergistales; f__Thermovirgaceae; g__; s__
574720	0	2	0	0	2	20	0	0	1	0	1	0	0	31	0	0	0	0	0	0	0	0	0	0	k__Bacteria; p__Tenericutes; c__Mollicutes; o__RF39; f__; g__; s__
532951	0	37	1	0	0	2	0	38	0	0	0	0	0	13	0	0	0	1	0	2	0	0	0	0	k__Bacteria; p__Acidobacteria; c__MVS-40; o__; f__; g__; s__
578526	0	0	0	30	0	0	0	0	0	63	0	0	0	0	0	1	0	0	0	0	0	0	0	0	k__Bacteria; p__Bacteroidetes; c__Bacteroidia; o__Bacteroidales; f__Bacteroidaceae; g__Bacteroides; s__
4458956	0	0	0	0	0	0	36	2	0	0	118	2	0	0	0	0	0	0	0	0	0	0	0	0	k__Bacteria; p__Firmicutes; c__Bacilli; o__Lactobacillales; f__Aerococcaceae; g__; s__
2508129	0	6	2	2	0	0	0	0	0	11	0	0	0	0	0	0	0	0	0	0	29	0	0	7	k__Archaea; p__Euryarchaeota; c__Methanobacteria; o__Methanobacteriales; f__Methanobacteriaceae; g__Methanobacterium; s__
1124864	0	3	0	0	304	1	0	0	0	0	0	0	0	0	0	0	25	0	0	0	0	0	0	0	k__Bacteria; p__Firmicutes; c__Clostridia; o__Natranaerobiales; f__ML1228J-1; g__; s__
822384	0	0	0	0	0	0	72	12	0	0	4	13	0	0	0	0	0	0	0	0	0	0	0	0	k__Bacteria; p__Firmicutes; c__Clostridia; o__Clostridiales; f__Clostridiaceae; g__Clostridium; s__
4433274	0	0	0	0	0	0	0	0	0	0	0	0	0	0	0	2	0	0	0	54	9	0	0	7	k__Bacteria; p__Proteobacteria; c__Gammaproteobacteria; o__Enterobacteriales; f__Enterobacteriaceae; g__Trabulsiella
357495	0	0	0	0	0	0	1	0	0	3	0	0	0	0	0	0	0	1	0	445	0	0	0	328	k__Bacteria; p__Firmicutes; c__Clostridia; o__Clostridiales; f__Clostridiaceae; g__Peptoniphilus; s__asaccharolyticus
249171	0	6	0	0	7	9	0	4	0	0	1	1	0	12	0	0	0	4	0	0	0	0	0	0	k__Bacteria; p__Bacteroidetes; c__Bacteroidia; o__Bacteroidales; f__Porphyromonadaceae; g__; s__
4396596	1018	449	3	2	6	288	12	18	2	49	0	0	185	636	331	1	63	772	973	1675	7502	1179	40	466	k__Bacteria; p__Synergistetes; c__Synergistia; o__Synergistales; f__Dethiosulfovibrionaceae; g__Aminobacterium; s__
1047886	809	59	0	0	28	309	4	6	5	1	1	0	749	547	1354	0	2153	176	19	0	0	0	3	2	k__Bacteria; p__Firmicutes; c__Clostridia; o__Clostridiales; f__Clostridiaceae; g__Clostridium; s__
4469032	0	0	0	0	0	1	0	1	0	0	0	126	0	0	0	0	0	1	0	0	0	0	0	1	k__Bacteria; p__Firmicutes; c__Bacilli; o__Lactobacillales; f__Lactobacillaceae
539547	75	1	11	5	0	0	0	0	0	3	0	0	0	0	54	0	0	0	0	0	0	0	0	0	k__Bacteria; p__Spirochaetes; c__WWE1; o__[Cloacamonales]; f__[Cloacamonaceae]; g__W22; s__
39613	0	0	0	0	0	0	0	0	0	0	0	0	0	0	0	0	0	0	3	15	0	0	20	52	k__Bacteria; p__Firmicutes; c__Clostridia; o__Clostridiales; f__Clostridiaceae; g__; s__
529067	0	1	4	1	0	0	0	0	63	1	0	0	0	0	0	0	0	0	0	0	29	0	0	0	k__Bacteria; p__Planctomycetes; c__Planctomycetia; o__Pirellulales; f__Pirellulaceae; g__; s__
4434334	0	13	64	24	0	14	30	4	44	12	30	13	4	12	7	3	33	1	2	0	62	5	51	5	k__Bacteria; p__Firmicutes; c__Clostridia; o__Clostridiales; f__Peptostreptococcaceae; g__; s__
34061	0	0	0	0	0	0	0	0	0	0	1	0	0	0	0	4	0	0	0	9	0	0	5	8	k__Bacteria; p__Firmicutes; c__Clostridia; o__Clostridiales; f__Eubacteriaceae; g__Pseudoramibacter; s__
2251909	0	13	0	0	0	1	0	0	18	0	0	0	6	14	40	0	44	7	0	0	2	1	23	2	k__Bacteria; p__Firmicutes; c__Clostridia; o__Clostridiales; f__Peptostreptococcaceae; g__; s__
206978	0	1	0	0	0	0	7	0	0	2	0	45	0	0	0	0	0	1	10	0	0	0	0	0	k__Archaea; p__Euryarchaeota; c__Methanomicrobia; o__Methanosarcinales; f__Methanosarcinaceae; g__Methanosarcina
4478717	83	5	0	0	292	296	11	2	1	0	671	1	8	43	221	1180	228	86	16	105	62	1278	799	0	k__Bacteria; p__Firmicutes; c__Clostridia; o__SHA-98; f__; g__; s__
289730	0	6	6	3	0	1	10	9	24	0	17	21	0	3	0	1	0	0	2	5	3	0	18	5	k__Bacteria; p__Firmicutes; c__Clostridia; o__Clostridiales; f__Peptostreptococcaceae; g__; s__
4295725	0	19	0	0	0	0	25	39	0	0	1	2	0	0	0	0	0	0	1	1	0	0	0	0	k__Bacteria; p__Proteobacteria; c__Gammaproteobacteria; o__Pseudomonadales; f__Moraxellaceae; g__Psychrobacter
658057	0	0	138	0	0	1	0	0	0	0	0	0	0	0	3	0	0	0	0	0	0	0	0	0	k__Archaea; p__Euryarchaeota; c__Methanomicrobia; o__Methanomicrobiales; f__Methanoregulaceae; g__Methanolinea; s__
4307974	0	0	0	0	0	0	0	0	0	0	0	0	0	0	1	0	0	0	0	0	0	0	0	30	k__Bacteria; p__Firmicutes; c__Clostridia; o__Clostridiales; f__Clostridiaceae; g__; s__
110885	0	0	0	0	91	0	0	2	0	0	0	0	0	0	0	0	0	0	0	0	0	0	0	0	k__Bacteria; p__Bacteroidetes; c__Bacteroidia; o__Bacteroidales; f__; g__; s__
4436799	0	0	0	0	106	17	0	0	0	0	0	0	0	22	0	0	19	16	0	0	0	0	0	0	k__Bacteria; p__Firmicutes; c__Clostridia; o__Clostridiales; f__Clostridiaceae
533770	85	2	1	0	1123	173	4	2	0	3	0	0	88	27	1	0	332	82	0	7	0	2	3	0	k__Bacteria; p__Synergistetes; c__Synergistia; o__Synergistales; f__Anaerobaculaceae; g__Anaerobaculum; s__
806675	0	24	0	0	0	2	9	8	0	0	2	8	0	4	0	0	0	0	0	0	0	0	1	0	k__Bacteria; p__Firmicutes; c__Clostridia; o__Clostridiales; f__Lachnospiraceae
106335	0	0	1	1	0	0	2	1	0	96	1	0	0	0	0	0	0	0	1	0	0	0	0	3	k__Bacteria; p__Firmicutes; c__Clostridia; o__Clostridiales; f__Dehalobacteriaceae; g__; s__
4389066	0	1	18	8	0	0	0	0	31	5	1	1	3	0	3	0	1	0	0	0	153	2	9	0	k__Bacteria; p__Firmicutes; c__Clostridia; o__Clostridiales; f__Peptostreptococcaceae; g__; s__
109972	42	0	27	1	0	0	0	0	0	0	0	0	0	0	17	0	0	0	0	0	0	0	0	0	k__Bacteria; p__Bacteroidetes; c__Bacteroidia; o__Bacteroidales; f__; g__; s__
4468051	45	2	1	0	0	27	0	10	0	0	0	0	84	36	4	0	0	144	0	1	0	0	1	0	k__Bacteria; p__Bacteroidetes; c__Bacteroidia; o__Bacteroidales; f__; g__; s__
4475707	0	0	0	0	0	4	18	2	0	0	0	134	0	0	0	0	0	0	0	0	0	0	0	0	k__Bacteria; p__Firmicutes; c__Clostridia
4446669	0	11	0	1	0	0	0	0	0	0	0	0	0	0	0	0	0	0	0	0	0	0	0	39	k__Bacteria; p__Firmicutes; c__Clostridia; o__Clostridiales; f__Ruminococcaceae
1084322	0	0	0	0	0	0	4	3	0	0	0	34	0	0	0	0	0	0	0	0	0	0	0	0	k__Bacteria; p__Verrucomicrobia; c__Verruco-5; o__LD1-PB3; f__; g__; s__
4427573	16	0	33	3	0	0	36	4	0	0	0	0	0	0	1	0	0	0	0	1	0	0	0	0	k__Bacteria; p__Chloroflexi; c__Anaerolineae; o__Anaerolineales; f__Anaerolinaceae; g__T78; s__
16164	0	4	0	0	0	1	0	0	0	0	0	0	0	0	0	0	0	0	7	68	0	0	19	7	k__Bacteria; p__Firmicutes; c__Clostridia; o__Clostridiales; f__Clostridiaceae; g__Clostridium
824116	0	4	0	0	0	0	41	4	0	0	141	6	0	0	0	0	0	0	0	0	0	0	0	0	k__Bacteria; p__Firmicutes; c__Clostridia; o__Clostridiales; f__Clostridiaceae
4411489	0	0	3	6	0	0	1	0	175	7	0	0	0	0	0	0	0	0	0	0	0	0	0	0	k__Bacteria; p__Actinobacteria; c__Actinobacteria; o__Actinomycetales; f__Gordoniaceae; g__Gordonia; s__
4473119	9	230	33	0	54	73	0	196	0	1	0	1	7	146	4	0	0	49	0	2	0	0	0	0	k__Bacteria; p__Bacteroidetes; c__Bacteroidia; o__Bacteroidales; f__Bacteroidaceae; g__; s__
4425634	0	1	0	0	0	0	1	3	0	0	2	33	0	0	0	0	0	0	0	0	0	0	0	0	k__Bacteria; p__Proteobacteria; c__Gammaproteobacteria; o__Pseudomonadales; f__Moraxellaceae; g__Acinetobacter
4445673	0	3	3	0	0	0	0	0	3	2	1	1	0	0	0	0	0	0	0	0	0	2	0	82	k__Bacteria; p__Firmicutes; c__Clostridia; o__Clostridiales; f__Clostridiaceae; g__Clostridium; s__perfringens
273239	0	16	0	0	7	58	5	3	0	0	11	30	0	0	0	0	0	0	0	0	0	0	0	0	k__Bacteria; p__Proteobacteria; c__Gammaproteobacteria; o__Pseudomonadales; f__Pseudomonadaceae; g__; s__
4479347	0	0	39	36	0	0	4	0	17	46	1	0	0	0	1	1	0	0	0	0	1	1	0	0	k__Bacteria; p__Proteobacteria; c__Betaproteobacteria; o__Burkholderiales; f__Comamonadaceae; g__Methylibium; s__
630831	3	0	160	0	0	1	108	17	0	0	0	3	0	0	3	0	0	0	0	0	0	0	1	0	k__Bacteria; p__Synergistetes; c__Synergistia; o__Synergistales; f__Dethiosulfovibrionaceae; g__HA73; s__
77438	18	0	110	0	0	1	0	0	0	0	0	0	0	0	6	0	0	0	0	0	0	0	0	0	k__Bacteria; p__Thermotogae; c__Thermotogae; o__Thermotogales; f__Thermotogaceae; g__Kosmotoga; s__mrcj
4154872	0	0	0	105	0	0	0	0	2	70	0	0	0	0	1	0	0	0	0	0	0	0	0	0	k__Bacteria; p__Bacteroidetes; c__Flavobacteriia; o__Flavobacteriales; f__Flavobacteriaceae
4450258	0	0	0	0	0	0	0	0	4	1	0	0	0	0	0	0	1	4	13	0	29	0	1	1208	k__Bacteria; p__Firmicutes; c__Clostridia; o__Clostridiales; f__Clostridiaceae; g__Clostridium
11431	0	0	24	10	0	0	0	0	40	6	0	0	0	0	1	0	0	0	0	0	0	0	0	0	k__Bacteria; p__Actinobacteria; c__Actinobacteria; o__Actinomycetales; f__; g__; s__
260742	0	0	2	0	0	3	244	101	0	0	1	17	2	0	0	0	0	3	0	0	0	0	0	1	k__Bacteria; p__Synergistetes; c__Synergistia; o__Synergistales; f__Synergistaceae; g__vadinCA02; s__
4390365	0	0	0	0	0	0	0	0	0	0	0	0	0	0	1	0	0	0	0	0	0	0	0	131	k__Bacteria; p__Firmicutes; c__Erysipelotrichi; o__Erysipelotrichales; f__[Coprobacillaceae]; g__; s__
778048	0	0	134	1	0	0	0	0	0	0	0	0	0	0	0	0	0	0	0	0	0	0	0	0	k__Bacteria; p__Proteobacteria; c__Deltaproteobacteria; o__Syntrophobacterales; f__Syntrophorhabdaceae; g__; s__
4374591	0	0	0	0	15	52	1	0	1	0	0	0	0	1	0	0	0	0	0	0	0	0	0	0	k__Bacteria; p__Spirochaetes; c__WWE1; o__[Cloacamonales]; f__[Cloacamonaceae]; g__W22; s__
169738	0	20	0	0	0	0	21	15	0	0	7	2	0	7	0	0	0	0	0	0	0	0	1	2	k__Bacteria; p__Firmicutes; c__Clostridia; o__Clostridiales; f__Lachnospiraceae; g__Butyrivibrio; s__
4320574	0	0	0	12	0	0	91	38	0	105	0	0	0	0	0	0	0	0	0	0	0	0	0	0	k__Bacteria; p__Firmicutes; c__Clostridia; o__Clostridiales; f__Clostridiaceae; g__Clostridium; s__
4333186	0	0	0	0	0	1	0	0	391	1	0	0	0	0	0	0	0	0	0	0	19	0	0	0	k__Bacteria; p__Proteobacteria; c__Betaproteobacteria; o__Rhodocyclales; f__Rhodocyclaceae; g__Dechloromonas; s__
4364814	0	5	1	0	0	16	11	25	0	0	17	50	0	1	0	0	0	3	0	0	0	0	0	2	k__Bacteria; p__Actinobacteria; c__Actinobacteria; o__Actinomycetales; f__Corynebacteriaceae; g__Corynebacterium; s__
559105	0	1	1	0	21	3	0	0	0	0	0	0	0	0	2	0	10	0	0	0	0	0	0	0	k__Bacteria; p__Firmicutes; c__Clostridia; o__Clostridiales; f__Syntrophomonadaceae; g__Syntrophomonas; s__
778440	35	0	458	0	0	2	0	0	0	1	0	0	0	0	5	0	0	0	0	0	0	0	0	0	k__Bacteria; p__Synergistetes; c__Synergistia; o__Synergistales; f__Dethiosulfovibrionaceae; g__HA73; s__
110790	0	9	0	0	0	0	41	24	0	0	0	4	0	1	2	0	0	0	0	0	0	0	5	0	k__Bacteria; p__Proteobacteria; c__Betaproteobacteria; o__Burkholderiales; f__Alcaligenaceae; g__; s__
2715368	0	8	0	0	0	2	4	0	0	0	21	7	1	2	0	0	0	1	0	0	0	0	0	2	k__Bacteria; p__Proteobacteria; c__Betaproteobacteria; o__Burkholderiales; f__Alcaligenaceae; g__; s__
4338535	0	0	0	0	0	0	0	0	0	0	0	0	0	0	1	0	0	0	12	34	25	0	7	6	k__Bacteria; p__Firmicutes; c__Clostridia; o__Clostridiales; f__Clostridiaceae
4338534	0	142	0	2	158	14	0	8	0	0	0	0	0	30	0	0	36	0	0	0	0	0	0	0	k__Bacteria; p__Firmicutes; c__Clostridia; o__Natranaerobiales; f__ML1228J-1; g__; s__
65429	0	0	0	18	0	0	0	0	99	2	0	0	0	0	0	0	0	0	0	0	0	0	0	0	k__Bacteria; p__Actinobacteria; c__Actinobacteria; o__Actinomycetales; f__Intrasporangiaceae
2264285	0	0	0	0	0	6	0	0	2	0	0	2	0	0	0	0	20	40	0	0	110	0	67	6	k__Bacteria; p__Firmicutes; c__Bacilli; o__Lactobacillales; f__Enterococcaceae; g__Vagococcus; s__
4408048	0	0	0	0	23	19	0	0	0	0	0	0	0	25	0	0	17	38	0	0	0	0	0	0	k__Bacteria; p__Firmicutes; c__Clostridia; o__Clostridiales; f__Clostridiaceae; g__; s__
534578	0	556	0	0	0	0	0	1	0	0	256	0	0	0	0	561	32	0	0	28	503	178	619	17	k__Bacteria; p__Firmicutes; c__Clostridia; o__Clostridiales
583047	143	318	0	0	0	0	0	0	0	14	57	0	21	0	39	210	22	13	290	229	331	691	633	13	k__Bacteria; p__Firmicutes; c__; o__; f__; g__; s__
976533	0	0	0	0	0	0	1	0	44	2	0	0	0	0	0	0	0	0	0	0	1	0	0	0	k__Bacteria; p__Planctomycetes; c__Planctomycetia; o__Pirellulales; f__Pirellulaceae
530476	0	4	0	0	0	0	3	40	0	0	22	0	0	0	0	0	0	0	0	0	0	0	0	0	k__Bacteria; p__Bacteroidetes; c__Bacteroidia; o__Bacteroidales; f__Porphyromonadaceae; g__; s__
239461	0	0	0	0	0	2	0	2	0	2	0	0	0	0	0	0	0	0	0	48	0	0	0	14	k__Bacteria; p__Bacteroidetes; c__Bacteroidia; o__Bacteroidales; f__Prevotellaceae; g__Prevotella
540323	0	34	0	0	1	0	0	1	0	0	0	0	2	2	0	0	0	0	0	0	0	0	0	0	k__Bacteria; p__Firmicutes; c__Clostridia; o__OPB54; f__; g__; s__
1577238	13	0	242	3	0	1	0	0	0	5	1	0	0	0	58	0	0	0	0	0	0	0	0	0	k__Bacteria; p__Spirochaetes; c__WWE1; o__[Cloacamonales]; f__[Cloacamonaceae]; g__W22; s__
3892207	0	0	0	0	0	0	0	0	1	0	0	0	0	0	0	0	0	0	0	0	0	0	0	52	k__Bacteria; p__Firmicutes; c__Clostridia; o__Clostridiales; f__Lachnospiraceae; g__[Ruminococcus]; s__
4476329	9	1	20	1	1	0	0	29	0	0	0	0	2	4	1	0	0	0	0	0	0	0	0	0	k__Bacteria; p__Bacteroidetes; c__Bacteroidia; o__Bacteroidales; f__; g__; s__
2385907	93	1	0	0	0	3	0	1	0	1	42	1	6	29	38	49	39	10	13	32	4	40	14	9	k__Bacteria; p__Firmicutes; c__Clostridia; o__Clostridiales; f__Clostridiaceae; g__; s__
726939	0	0	1	43	0	0	0	0	0	150	0	0	0	0	0	0	0	0	0	0	0	0	0	0	k__Bacteria; p__Firmicutes; c__Clostridia; o__Clostridiales; f__Lachnospiraceae; g__Butyrivibrio; s__
255053	0	0	0	0	0	0	0	0	0	0	0	0	0	0	0	0	0	98	0	41	0	0	0	47	k__Bacteria; p__Firmicutes; c__Clostridia; o__Clostridiales; f__Peptococcaceae; g__Peptococcus; s__
4466050	0	0	8	6	0	0	10	2	0	17	1	0	0	0	0	0	0	0	0	0	0	1	0	0	k__Bacteria; p__Firmicutes; c__Clostridia; o__Clostridiales; f__Catabacteriaceae; g__; s__
4466586	0	0	0	22	0	0	5	18	2	52	1	3	0	0	0	0	0	0	0	0	0	1	0	0	k__Bacteria; p__Proteobacteria; c__Epsilonproteobacteria; o__Campylobacterales; f__Campylobacteraceae; g__Arcobacter; s__cryaerophilus
4413347	0	0	2	20	0	0	65	1	11	11	0	10	0	0	0	0	0	0	0	0	0	1	0	0	k__Bacteria; p__Actinobacteria; c__Actinobacteria; o__Bifidobacteriales; f__Bifidobacteriaceae; g__Bifidobacterium; s__
541252	8	6	1	0	1	5	1	3	0	0	0	11	5	1	0	0	1	2	7	2	0	0	0	0	k__Bacteria; p__Bacteroidetes; c__Bacteroidia; o__Bacteroidales; f__Porphyromonadaceae; g__; s__
153243	0	0	0	0	0	516	5	0	0	0	0	1	74	1	0	0	0	732	0	0	0	0	0	0	k__Bacteria; p__Firmicutes; c__Clostridia; o__Halanaerobiales; f__Halanaerobiaceae; g__; s__
519367	0	1	0	0	0	0	19	21	0	0	55	21	0	0	0	0	0	0	0	0	0	0	0	0	k__Bacteria; p__Bacteroidetes; c__Flavobacteriia; o__Flavobacteriales; f__Flavobacteriaceae; g__Flavobacterium
4441638	0	59	0	0	2	16	3	1	0	0	5	321	0	4	0	0	1	3	0	0	0	0	1	0	k__Bacteria; p__Proteobacteria; c__Gammaproteobacteria; o__Pseudomonadales; f__Pseudomonadaceae; g__; s__
227512	0	0	0	26	0	0	0	1	0	31	11	0	0	0	0	10	1	0	0	0	0	2	0	0	k__Bacteria; p__Bacteroidetes; c__Bacteroidia; o__Bacteroidales; f__; g__; s__
4466873	0	1	0	0	0	11	40	21	0	0	4	39	0	0	0	0	0	10	0	0	0	0	0	0	k__Bacteria; p__Firmicutes; c__Clostridia; o__Clostridiales; f__Peptococcaceae; g__Niigata-25; s__
518360	0	10	0	0	0	0	0	211	0	0	0	0	0	2	0	0	0	0	0	2	0	0	0	0	k__Bacteria; p__Bacteroidetes; c__Bacteroidia; o__Bacteroidales; f__Bacteroidaceae; g__Bacteroides; s__
4482377	0	4	0	14	1	1	152	12	169	5	72	19	0	2	0	0	0	0	0	0	0	0	0	0	k__Bacteria; p__Firmicutes; c__Bacilli; o__Lactobacillales; f__Aerococcaceae; g__Facklamia; s__
4482374	0	0	1	254	0	0	62	14	32	220	4	3	0	0	0	5	1	0	0	0	0	0	0	0	k__Bacteria; p__Proteobacteria; c__Gammaproteobacteria; o__Pseudomonadales; f__Moraxellaceae; g__Acinetobacter; s__johnsonii
707956	0	0	2	7	0	0	0	0	40	6	0	0	0	0	1	1	0	0	0	0	24	0	0	0	k__Bacteria; p__Chloroflexi; c__Thermomicrobia; o__JG30-KF-CM45; f__; g__; s__
4467510	6	0	11	0	0	26	0	0	0	2	0	0	0	3	24	0	112	3	0	54	0	0	3	0	k__Bacteria; p__Firmicutes; c__RF3; o__; f__; g__; s__
4376072	0	1	1	1	1	0	401	51	0	1	0	25	0	0	0	0	0	0	0	0	0	0	0	0	k__Bacteria; p__Firmicutes; c__Clostridia; o__Coriobacteriales; f__; g__; s__
221660	0	0	0	5	0	0	0	0	0	126	8	0	0	0	0	12	0	0	0	0	0	0	0	0	k__Bacteria; p__Tenericutes; c__Mollicutes; o__Anaeroplasmatales; f__Anaeroplasmataceae; g__RFN20; s__
4342297	0	2	0	0	0	0	0	0	0	0	0	0	9	0	0	0	2	3	0	0	5	1	2	14	k__Bacteria; p__Firmicutes; c__Clostridia; o__Clostridiales; f__Clostridiaceae; g__Clostridium
4342298	0	87	0	0	0	130	0	25	0	0	0	0	4	75	0	0	0	51	0	1	0	0	0	0	k__Bacteria; p__Firmicutes; c__Clostridia; o__MBA08; f__; g__; s__
247916	0	3	0	0	0	0	0	0	0	0	0	0	0	0	0	5	1	0	0	0	0	10	0	12	k__Bacteria; p__Synergistetes; c__Synergistia; o__Synergistales; f__Synergistaceae; g__; s__
4471301	35	44	0	0	0	13	0	54	0	0	0	0	41	40	84	0	0	127	0	0	0	0	0	0	k__Bacteria; p__Bacteroidetes; c__Bacteroidia; o__Bacteroidales; f__; g__; s__
4391893	0	2	0	1	0	0	21	708	0	2	1	0	0	0	0	0	0	0	0	2	0	0	2	0	k__Bacteria; p__Bacteroidetes; c__Bacteroidia; o__Bacteroidales; f__Bacteroidaceae; g__BF311; s__
4345515	0	0	0	0	0	0	0	0	0	0	61	6	0	0	0	0	0	0	0	0	0	0	0	0	k__Bacteria; p__Firmicutes; c__Clostridia; o__Clostridiales; f__Ruminococcaceae; g__Ruminococcus; s__
930283	0	3	0	0	128	1	0	1	0	0	6	1	0	0	0	0	0	1	0	0	0	0	0	0	k__Bacteria; p__Proteobacteria; c__Gammaproteobacteria; o__Pseudomonadales; f__Pseudomonadaceae; g__; s__
10418	0	0	3	0	0	0	144	35	0	0	12	64	0	0	0	0	0	0	3	0	0	0	3	0	k__Bacteria; p__Proteobacteria; c__Deltaproteobacteria; o__Desulfovibrionales; f__Desulfomicrobiaceae; g__Desulfomicrobium; s__
4374002	0	0	7	0	0	0	0	0	84	2	1	0	0	0	0	0	0	0	0	1	7	0	0	0	k__Bacteria; p__Proteobacteria; c__Alphaproteobacteria; o__Rhodobacterales; f__Hyphomonadaceae; g__; s__
4352349	0	4	0	0	0	0	2	0	0	0	0	0	2	1	1	0	0	0	4	1	3	0	10	457	k__Bacteria; p__Firmicutes; c__Clostridia; o__Clostridiales; f__Clostridiaceae; g__Clostridium
2978122	0	1	0	0	0	0	0	28	0	0	0	1	5	1	0	1	0	0	0	1	1	0	1	507	k__Bacteria; p__Firmicutes; c__Clostridia; o__Clostridiales; f__Ruminococcaceae; g__Oscillospira; s__
4390142	18	0	0	0	0	40	0	0	0	0	0	0	23	45	20	0	5	30	54	2	0	0	0	0	k__Bacteria; p__Firmicutes; c__Clostridia; o__Clostridiales; f__Syntrophomonadaceae; g__Syntrophomonas; s__
217865	0	41	0	1	289	36	0	12	0	0	0	0	44	71	0	0	16	100	0	0	0	0	0	0	k__Bacteria; p__Firmicutes; c__RF3; o__ML615J-28; f__; g__; s__
688528	0	0	0	0	0	0	33	45	0	1	8	18	0	0	2	0	0	0	0	2	0	0	0	1	k__Bacteria; p__Bacteroidetes; c__Bacteroidia; o__Bacteroidales; f__Porphyromonadaceae; g__; s__
648795	244	23	1	0	66	139	2	10	0	0	0	0	196	69	5	0	50	96	49	1	0	0	0	0	k__Bacteria
1140386	0	0	0	0	0	0	0	0	0	1	18	0	0	0	0	32	2	0	0	0	0	1	0	0	k__Bacteria; p__Proteobacteria; c__Betaproteobacteria; o__Rhodocyclales; f__Rhodocyclaceae
105600	0	16	0	0	0	0	0	0	0	0	0	0	0	0	0	0	0	0	0	0	1	0	1	79	k__Archaea; p__Euryarchaeota; c__Methanobacteria; o__Methanobacteriales; f__Methanobacteriaceae; g__Methanobacterium; s__
1140477	0	30	0	0	81	133	1	2	1	0	0	0	3	127	0	0	2	11	0	5	0	0	0	0	k__Bacteria; p__Firmicutes; c__Clostridia; o__MBA08; f__; g__; s__
4448061	0	55	0	0	11	435	10	2	0	1	0	0	882	409	390	0	186	61	0	0	1	0	0	0	k__Bacteria; p__Firmicutes; c__Clostridia; o__Clostridiales; f__Clostridiaceae; g__Clostridium; s__
4324520	10	0	33	0	2	0	31	4	0	0	0	3	0	3	8	0	1	0	0	0	0	0	0	0	k__Bacteria; p__Firmicutes; c__Clostridia; o__Coriobacteriales; f__; g__; s__
810425	0	13	0	0	0	2	3	22	0	1	9	20	0	2	0	0	0	0	0	2	0	0	0	0	k__Bacteria; p__Actinobacteria; c__Actinobacteria; o__Actinomycetales; f__Corynebacteriaceae; g__Corynebacterium
4450681	0	9	0	0	7	100	1	2	0	0	0	0	2	81	0	0	0	2	1	0	0	0	0	0	k__Bacteria; p__Firmicutes; c__Clostridia; o__MBA08; f__; g__; s__
4422794	0	0	0	11	0	0	4	0	1	4	13	33	0	0	0	0	0	0	0	0	0	0	0	0	k__Bacteria; p__Proteobacteria; c__Gammaproteobacteria; o__Pseudomonadales; f__Moraxellaceae; g__Acinetobacter; s__
767422	81	0	208	1	0	0	4	0	0	0	0	0	0	0	9	0	0	0	0	0	0	0	0	0	k__Bacteria; p__Synergistetes; c__Synergistia; o__Synergistales; f__Dethiosulfovibrionaceae; g__HA73; s__
3804335	0	1	0	0	0	0	2	7	0	1	0	91	0	0	2	0	5	0	98	0	342	2560	68	23	k__Bacteria; p__Firmicutes; c__Clostridia; o__Clostridiales; f__Peptostreptococcaceae; g__Peptostreptococcus; s__
4347658	0	0	0	0	0	0	169	8	1	0	2	1	0	1	0	0	0	0	0	0	0	0	0	0	k__Bacteria; p__Firmicutes; c__Clostridia; o__Clostridiales; f__Clostridiaceae; g__; s__
54563	0	2	0	0	0	0	0	0	0	0	0	0	0	0	0	0	0	0	0	0	0	0	0	267	k__Bacteria; p__Firmicutes; c__Clostridia; o__Clostridiales; f__Lachnospiraceae; g__[Ruminococcus]; s__gnavus
342268	0	0	0	0	0	0	0	0	1	0	0	0	6	0	2	0	1	0	2	0	1	1	23	0	k__Bacteria; p__Firmicutes; c__Clostridia; o__Clostridiales; f__Peptostreptococcaceae; g__; s__
301449	0	0	0	0	0	0	0	0	0	0	0	0	2	0	2	0	0	0	0	0	0	0	0	16	k__Bacteria; p__Firmicutes; c__Clostridia; o__Clostridiales; f__Clostridiaceae; g__Clostridium
4469576	0	1	0	0	0	0	0	1	0	0	0	0	0	0	0	0	0	0	0	1	0	0	1	18	k__Bacteria; p__Firmicutes; c__Clostridia; o__Clostridiales; f__Lachnospiraceae
681357	0	1	0	5	0	0	0	218	0	15	0	0	0	0	0	0	0	0	0	2	0	1	0	0	k__Bacteria; p__Bacteroidetes; c__Bacteroidia; o__Bacteroidales; f__Bacteroidaceae; g__Bacteroides; s__
4355695	0	70	0	0	0	13	1	3	0	0	0	0	1	0	0	0	0	2	1	0	0	0	0	0	k__Bacteria; p__Firmicutes; c__Clostridia; o__Clostridiales; f__Clostridiaceae; g__Clostridium; s__
516569	0	0	0	18	0	0	0	0	181	28	1	0	0	0	0	1	0	0	0	0	0	0	0	0	k__Bacteria; p__Verrucomicrobia; c__Verrucomicrobiae; o__Verrucomicrobiales; f__Verrucomicrobiaceae; g__Prosthecobacter; s__
4428207	1	1	0	5	0	0	199	411	0	1	1	0	0	0	1	0	1	0	3	0	0	0	0	0	k__Bacteria; p__Bacteroidetes; c__Bacteroidia; o__Bacteroidales; f__; g__; s__
4339869	0	0	30	0	0	0	44	15	0	11	0	5	0	0	1	0	0	0	0	0	0	0	0	0	k__Bacteria; p__Verrucomicrobia; c__Verruco-5; o__WCHB1-41; f__RFP12; g__; s__
575841	0	10	2	0	5	3	0	3	0	0	0	0	2	1	0	0	9	0	1	0	0	0	0	0	k__Bacteria; p__Firmicutes; c__Clostridia; o__Clostridiales
4472825	1982	442	1	2	208	579	16	42	0	2	1	1	1818	659	1	1	1346	974	1	2	2	0	1	2	k__Bacteria; p__Firmicutes; c__Clostridia; o__Clostridiales
4478762	0	0	0	0	1	2	3	1	795	1	3	229	0	0	0	0	2	0	2	0	0	0	0	1	k__Bacteria; p__Firmicutes; c__Bacilli; o__Lactobacillales; f__Enterococcaceae
4451018	3	0	3	16	0	0	28	11	11	28	1	17	0	0	0	3	0	0	0	0	0	0	0	0	k__Bacteria; p__Proteobacteria; c__Betaproteobacteria; o__Burkholderiales; f__Comamonadaceae; g__Hylemonella; s__
265020	27	1	0	0	0	4	0	1	0	1	0	0	49	1	279	0	38	90	9	6	1	0	1	0	k__Bacteria; p__Firmicutes; c__Clostridia; o__Thermoanaerobacterales; f__Thermoanaerobacteraceae; g__Thermacetogenium; s__
4338742	0	0	0	3624	0	0	3	1	1	1645	0	1890	0	0	0	0	0	0	0	0	0	0	0	0	k__Bacteria; p__Bacteroidetes; c__Bacteroidia; o__Bacteroidales; f__Prevotellaceae; g__Prevotella; s__
4434027	0	18	0	0	3	3	0	6	0	0	0	0	8	2	0	0	1	12	3	0	0	0	0	0	k__Bacteria; p__Firmicutes; c__Clostridia; o__Clostridiales; f__Clostridiaceae; g__Clostridium; s__
1107969	0	1	0	0	0	4	0	0	0	0	0	0	0	36	0	0	0	2	0	0	0	0	0	0	k__Bacteria; p__Firmicutes; c__Clostridia; o__Clostridiales; f__Syntrophomonadaceae; g__Syntrophomonas; s__
268506	0	0	0	0	0	0	0	0	0	0	0	0	0	0	0	0	0	0	293	27	0	0	2	0	k__Bacteria; p__Firmicutes; c__Clostridia; o__Clostridiales; f__Veillonellaceae; g__Phascolarctobacterium; s__
4390692	2	3	0	0	0	0	0	2	0	0	0	0	0	0	0	1	0	0	24	22	2	6	1	0	k__Bacteria; p__Firmicutes; c__Clostridia; o__Clostridiales; f__Syntrophomonadaceae; g__Syntrophomonas; s__
612629	1	1	7	0	0	0	34	8	0	1	15	2	0	0	2	0	0	0	0	0	0	0	0	0	k__Bacteria; p__Firmicutes; c__Clostridia; o__Clostridiales; f__Christensenellaceae; g__; s__
675613	0	52	1	0	35	3	0	14	0	0	0	0	4	20	0	0	0	0	0	0	0	0	0	0	k__Bacteria; p__Firmicutes; c__Clostridia; o__Clostridiales; f__Peptococcaceae; g__Pelotomaculum; s__
4305692	0	0	0	0	0	0	0	0	0	0	0	0	0	0	0	0	0	0	29	0	0	0	0	0	k__Bacteria; p__Firmicutes; c__RF3; o__ML615J-28; f__; g__; s__
4323733	0	0	3	4	0	0	0	0	105	13	0	0	0	0	0	0	0	0	0	0	13	0	0	0	k__Bacteria; p__Actinobacteria; c__Actinobacteria; o__Actinomycetales; f__Mycobacteriaceae; g__Mycobacterium; s__
2176015	0	0	0	0	0	0	0	0	0	0	0	0	2	0	0	0	0	0	10	5	9	12	14	3	k__Bacteria; p__Firmicutes; c__Clostridia; o__Clostridiales; f__Clostridiaceae; g__; s__
204914	0	0	85	0	0	0	0	0	0	0	0	0	0	0	0	0	0	0	0	0	0	0	0	0	k__Archaea; p__Euryarchaeota; c__Methanobacteria; o__Methanobacteriales; f__WSA2; g__; s__
110785	0	0	59	1	6	0	0	0	0	1	0	16	0	0	0	1	0	0	0	0	0	0	0	0	k__Bacteria; p__NKB19; c__TSBW08; o__; f__; g__; s__
114730	0	0	0	0	0	0	0	0	0	0	0	0	0	1	0	0	0	0	0	0	1	0	0	27	k__Bacteria; p__Firmicutes; c__Clostridia; o__Clostridiales; f__Ruminococcaceae; g__Ruminococcus; s__
4295658	0	18	0	0	104	229	0	6	0	0	0	0	106	45	0	0	120	184	0	1	0	0	1	0	k__Bacteria; p__Tenericutes; c__Mollicutes; o__Acholeplasmatales; f__Acholeplasmataceae; g__; s__
4404401	0	2	0	0	0	0	10	1	0	0	65	0	0	0	0	0	0	0	0	0	0	0	0	0	k__Bacteria; p__Firmicutes; c__Bacilli; o__Bacillales; f__Staphylococcaceae; g__Jeotgalicoccus; s__psychrophilus
3506234	57	98	0	0	6	46	110	810	0	3	7	649	39	17	3	0	10	19	73	46	0	3	3	82	k__Bacteria; p__Bacteroidetes; c__Bacteroidia; o__Bacteroidales; f__Porphyromonadaceae; g__; s__
4426298	0	1	0	3	0	4	25	1	1	1	1	12	0	0	0	1	0	0	0	7	9	0	5	4	k__Bacteria; p__Actinobacteria; c__Actinobacteria; o__Bifidobacteriales; f__Bifidobacteriaceae; g__Bifidobacterium; s__
4477199	0	0	49	313	0	0	3	3	105	126	6	0	0	0	1	7	0	0	0	0	2	5	1	1	k__Bacteria; p__Proteobacteria; c__Betaproteobacteria; o__Burkholderiales; f__Comamonadaceae; g__Acidovorax; s__
4397137	6	0	0	0	0	2	0	0	0	0	0	0	0	7	0	0	0	9	0	12	0	0	0	0	k__Bacteria; p__Firmicutes; c__Clostridia; o__Clostridiales; f__; g__; s__
2941514	0	12	0	0	2	2	1013	892	0	1	1336	166	0	4	0	0	1	2	8	6	0	0	202	8	k__Bacteria; p__Bacteroidetes; c__Bacteroidia; o__Bacteroidales; f__Porphyromonadaceae; g__; s__
777316	128	69	0	0	0	0	8	0	0	1	34	1	50	0	909	613	61	2	0	398	0	790	1183	373	k__Bacteria; p__Thermotogae; c__Thermotogae; o__Thermotogales; f__Thermotogaceae; g__S1; s__
4338745	0	0	0	0	0	0	1	0	0	0	68	0	0	0	0	97	8	0	0	0	0	0	0	0	k__Bacteria; p__Firmicutes; c__Clostridia; o__Clostridiales; f__Veillonellaceae
4400334	0	0	1	64	0	0	0	0	4	70	7	0	0	0	0	9	0	0	0	0	0	2	0	0	k__Bacteria; p__Fusobacteria; c__Fusobacteria; o__Fusobacteriales; f__Leptotrichiaceae; g__; s__
821139	0	4	0	0	31	11	0	2	0	0	0	0	0	10	0	0	0	0	0	0	0	0	0	0	k__Bacteria; p__Bacteroidetes; c__Bacteroidia; o__Bacteroidales; f__; g__; s__
542857	0	0	1	0	0	0	0	0	0	0	0	0	0	0	0	0	0	0	34	0	0	0	0	0	k__Bacteria; p__Firmicutes; c__Clostridia
1122149	0	74	0	0	6	52	1	2	0	0	0	0	0	21	0	0	0	14	0	0	0	0	1	0	k__Bacteria; p__Firmicutes; c__Clostridia
546914	0	0	243	1	0	0	0	0	0	0	0	0	0	0	0	0	0	0	0	0	0	0	0	0	k__Bacteria; p__Proteobacteria; c__Deltaproteobacteria; o__GW-28; f__; g__; s__
4437128	0	3	0	0	0	0	11	0	1	0	53	2	0	0	0	0	0	0	0	0	0	0	0	0	k__Bacteria; p__Firmicutes; c__Bacilli; o__Lactobacillales; f__Aerococcaceae; g__Facklamia; s__
4348346	256	0	105	0	36	147	1	3	0	0	0	0	54	2	351	0	64	45	1	1	0	0	379	0	k__Bacteria; p__Firmicutes; c__RF3; o__; f__; g__; s__
235643	0	28	0	0	4	114	0	0	0	0	0	0	0	0	0	0	0	0	0	0	0	0	0	0	k__Bacteria; p__Firmicutes; c__Clostridia; o__; f__; g__; s__
2263183	0	1	0	0	59	8	0	0	0	0	0	0	0	0	0	0	0	0	0	0	0	0	0	0	k__Bacteria; p__Firmicutes; c__Clostridia; o__Clostridiales; f__Clostridiaceae; g__Clostridium
743633	33	29	181	1	41	13	0	14	0	1	0	1	5	19	10	2	9	10	0	3	0	0	0	1	k__Bacteria; p__OP9; c__OPB46; o__SHA-1; f__; g__; s__
108525	0	0	0	0	0	0	29	29	0	14	0	2	0	0	0	0	0	0	5	0	0	0	4	0	k__Archaea; p__Euryarchaeota; c__Methanomicrobia; o__Methanomicrobiales; f__Methanocorpusculaceae; g__Methanocorpusculum; s__
3812557	0	24	0	0	0	2	0	0	0	0	1	30	0	0	0	0	0	1	0	0	0	0	0	0	k__Bacteria; p__Proteobacteria; c__Gammaproteobacteria; o__Pseudomonadales; f__Pseudomonadaceae; g__; s__
4433876	0	0	0	0	0	0	0	8	0	0	0	79	0	0	0	0	0	0	0	0	0	0	0	0	k__Bacteria; p__Firmicutes; c__Clostridia; o__; f__; g__; s__
3745960	1	4	0	0	0	0	0	0	0	0	0	0	0	0	4	0	2	0	10	9	0	6	10	0	k__Bacteria; p__Firmicutes; c__Clostridia; o__Clostridiales; f__Clostridiaceae; g__Sporanaerobacter; s__acetigenes
3879985	313	29	0	0	0	0	0	0	0	2	0	0	12	7	11	2	9	7	14	86	149	16	153	29	k__Bacteria; p__Firmicutes; c__Clostridia; o__Clostridiales; f__Clostridiaceae; g__Sporanaerobacter; s__
811513	0	0	0	0	0	0	0	0	0	0	0	0	0	0	0	0	0	0	2	10	0	0	16	2	k__Bacteria; p__Firmicutes; c__Clostridia; o__Clostridiales; f__Clostridiaceae; g__; s__
745098	0	1	0	0	0	1	0	3	0	0	9	0	4	13	0	0	0	7	0	1	0	0	5	0	k__Bacteria; p__Proteobacteria; c__Deltaproteobacteria; o__Desulfovibrionales; f__Desulfovibrionaceae; g__Desulfovibrio; s__
616688	0	0	0	0	14	18	0	1	0	0	0	0	0	1	0	0	0	0	0	0	0	0	0	0	k__Bacteria; p__Firmicutes; c__Clostridia; o__Clostridiales; f__Clostridiaceae; g__Clostridium; s__perfringens
640705	0	0	0	0	0	0	0	0	72	0	0	0	0	0	0	0	0	0	0	0	23	0	0	0	k__Bacteria; p__Planctomycetes; c__Planctomycetia; o__Planctomycetales; f__Planctomycetaceae; g__Planctomyces; s__
102568	84	1	0	0	2	85	0	2	0	18	18	0	59	430	19	49	132	132	6	158	0	17	426	29	k__Bacteria; p__Firmicutes; c__Clostridia; o__Clostridiales; f__Clostridiaceae; g__; s__
4371341	0	3	0	2	0	0	0	0	0	0	31	2	0	0	0	0	0	0	12	6	0	0	5	0	k__Bacteria; p__Firmicutes; c__Clostridia; o__Clostridiales; f__Veillonellaceae; g__Phascolarctobacterium; s__
1104682	0	0	0	0	0	2	0	0	0	0	0	0	86	0	0	0	0	0	0	0	0	0	0	0	k__Bacteria; p__Firmicutes; c__Clostridia; o__OPB54; f__; g__; s__
4417515	2	0	146	1	0	0	0	0	0	1	1	0	0	0	32	0	0	0	0	0	0	0	0	0	k__Bacteria; p__Spirochaetes; c__Spirochaetes; o__Spirochaetales; f__Spirochaetaceae; g__Treponema; s__
1000062	0	8	0	0	0	2	93	101	0	0	317	26	0	1	0	0	0	0	0	1	0	0	46	10	k__Bacteria; p__Bacteroidetes; c__Bacteroidia; o__Bacteroidales; f__Porphyromonadaceae; g__; s__
287662	0	0	0	0	0	0	0	4	0	0	63	1	0	0	0	0	0	0	0	0	0	0	0	0	k__Bacteria; p__Bacteroidetes; c__Bacteroidia; o__Bacteroidales; f__; g__; s__
4431593	0	0	0	2	0	14	2	1	1	4	1243	0	0	0	0	2011	176	63	3	253	680	0	423	149	k__Bacteria; p__Firmicutes; c__Clostridia; o__MBA08; f__; g__; s__
4467221	0	0	0	1	0	4	26	11	0	0	0	156	0	0	0	0	0	2	0	0	0	0	0	50	k__Bacteria; p__Proteobacteria; c__Gammaproteobacteria; o__Xanthomonadales; f__Xanthomonadaceae; g__; s__
520273	0	3	0	0	0	0	0	0	0	0	22	1	7	3	0	0	22	0	0	2	0	0	0	0	k__Bacteria; p__Firmicutes; c__Clostridia; o__Clostridiales; f__Clostridiaceae; g__; s__
4314722	0	0	0	11	0	0	27	13	1	41	0	27	0	0	0	0	0	0	0	0	0	0	0	0	k__Bacteria; p__Firmicutes; c__Clostridia; o__Clostridiales; f__Veillonellaceae; g__Acidaminococcus; s__
71872	0	0	0	4	0	0	0	0	0	180	0	0	0	0	0	1	0	0	0	0	0	0	0	0	k__Bacteria; p__Proteobacteria; c__Betaproteobacteria; o__Burkholderiales; f__Comamonadaceae; g__Comamonas; s__
609611	0	0	0	102	0	0	0	0	0	56	61	0	0	0	0	155	14	0	0	0	0	3	0	0	k__Bacteria; p__Firmicutes; c__Clostridia; o__Clostridiales; f__Veillonellaceae; g__Megasphaera; s__
4480598	0	0	0	0	0	0	0	0	371	0	0	0	0	0	0	0	1	0	0	0	0	0	0	0	k__Bacteria; p__Firmicutes; c__Bacilli; o__Exiguobacterales; f__Exiguobacteraceae; g__Exiguobacterium; s__aurantiacum
1138986	0	51	0	0	7	21	0	0	0	0	0	0	1	2	0	0	0	3	0	0	0	0	0	0	k__Bacteria; p__Firmicutes; c__Clostridia; o__Clostridiales; f__Syntrophomonadaceae; g__Syntrophomonas; s__
4417725	0	0	12	0	0	0	0	0	75	0	0	0	0	0	1	0	0	0	0	0	2	0	0	0	k__Bacteria; p__Proteobacteria; c__Alphaproteobacteria; o__Rhodobacterales; f__Rhodobacteraceae
4421805	0	1	23	3	0	0	3	1	22	4	0	0	0	0	0	1	0	0	0	0	0	0	0	0	k__Bacteria; p__Actinobacteria; c__Actinobacteria; o__Actinomycetales; f__Microbacteriaceae; g__Salinibacterium; s__
763692	0	0	0	0	0	0	1	0	0	0	0	71	0	0	0	0	0	0	0	0	0	0	0	0	k__Bacteria; p__Proteobacteria; c__Betaproteobacteria; o__Rhodocyclales; f__Rhodocyclaceae
556915	0	5	9	0	0	0	20	14	0	21	0	28	0	0	0	0	0	0	0	0	0	0	0	0	k__Bacteria; p__Verrucomicrobia; c__Verruco-5; o__WCHB1-41; f__WCHB1-25; g__; s__
832634	0	0	0	0	0	0	172	59	0	0	2	4	0	0	0	0	0	0	0	0	0	0	0	0	k__Bacteria; p__Bacteroidetes; c__Flavobacteriia; o__Flavobacteriales; f__Flavobacteriaceae; g__Aequorivita; s__
551498	0	6	15	0	3	2	0	1	0	0	0	5	89	6	26	0	1	0	0	0	0	0	0	0	k__Archaea; p__Euryarchaeota; c__Methanobacteria; o__Methanobacteriales; f__Methanobacteriaceae; g__Methanobacterium; s__
247557	0	3	1	9	0	0	2	56	0	79	1	0	0	0	0	0	0	0	1	0	0	1	0	0	k__Bacteria; p__Firmicutes; c__Clostridia; o__Clostridiales; f__Ruminococcaceae; g__Oscillospira; s__
4460263	0	0	0	0	0	0	0	0	0	0	0	0	0	0	0	0	0	0	0	0	0	0	0	299	k__Bacteria; p__Firmicutes; c__Clostridia; o__Clostridiales; f__Clostridiaceae; g__Clostridium
102227	0	0	0	0	0	0	0	0	0	25	0	0	0	0	0	1	0	0	0	0	0	0	0	0	k__Bacteria; p__Bacteroidetes; c__Bacteroidia; o__Bacteroidales; f__Bacteroidaceae; g__; s__
1105176	0	13	0	0	0	38	0	3	0	0	0	0	1	21	0	0	0	2	0	0	0	0	0	0	k__Bacteria; p__Firmicutes
34771	38	0	16	0	4	0	0	0	0	0	0	56	0	0	3	0	0	0	0	0	0	0	0	0	k__Bacteria; p__Chloroflexi; c__Anaerolineae; o__Anaerolineales; f__Anaerolinaceae; g__T78; s__
174516	0	0	0	0	0	0	0	0	0	6	6	0	0	0	0	3	0	0	0	24	0	0	13	0	k__Bacteria; p__Firmicutes; c__Clostridia; o__Clostridiales; f__Veillonellaceae; g__; s__
358280	0	0	2	5	0	0	0	0	217	4	0	0	0	0	0	0	0	0	0	0	0	0	0	0	k__Bacteria; p__Bacteroidetes; c__Sphingobacteriia; o__Sphingobacteriales; f__Chitinophagaceae
1108539	0	0	62	2	0	0	0	0	0	1	0	0	0	0	8	0	0	0	0	0	0	0	0	0	k__Bacteria; p__Synergistetes; c__Synergistia; o__Synergistales; f__Dethiosulfovibrionaceae; g__; s__
259697	0	4	0	0	0	1	1	1	0	0	0	0	2	12	8	0	0	4	10	0	0	0	0	0	k__Bacteria; p__Tenericutes; c__Mollicutes; o__Anaeroplasmatales; f__Anaeroplasmataceae; g__RFN20; s__
2234838	85	77	0	0	0	9	0	0	0	0	142	0	74	1	101	240	29	64	86	103	28	67	204	933	k__Bacteria; p__Firmicutes; c__Clostridia; o__Clostridiales; f__Clostridiaceae; g__Clostridium; s__tetani
821058	0	0	0	0	0	1	0	0	41	0	0	0	0	0	0	0	0	0	0	0	0	0	0	0	k__Bacteria; p__Chloroflexi; c__Anaerolineae; o__Caldilineales; f__Caldilineaceae; g__; s__
558189	0	0	0	1560	0	0	3	0	0	904	1	0	0	0	0	2	0	0	0	0	0	0	0	0	k__Bacteria; p__Bacteroidetes; c__Bacteroidia; o__Bacteroidales; f__Prevotellaceae; g__Prevotella; s__
1126985	18	10	0	0	0	0	0	0	0	0	0	0	1	0	23	3	0	0	0	0	0	64	0	0	k__Bacteria; p__Firmicutes; c__Clostridia; o__Thermoanaerobacterales; f__Thermoanaerobacteraceae; g__Tepidanaerobacter; s__
768514	0	5	0	0	0	1	0	9	0	1	0	1	0	0	1	0	0	0	0	0	0	0	0	66	k__Bacteria; p__Firmicutes; c__Clostridia; o__Clostridiales; f__Clostridiaceae; g__; s__
618890	0	0	0	27	0	0	7	9	0	25	0	1	0	0	0	0	0	0	0	0	0	0	0	3	k__Bacteria; p__Firmicutes; c__Clostridia; o__Clostridiales; f__Ruminococcaceae
154641	0	0	0	0	0	0	0	0	0	0	0	0	0	0	0	0	0	0	0	0	0	0	0	37	k__Bacteria; p__Bacteroidetes; c__Bacteroidia; o__Bacteroidales; f__Prevotellaceae; g__Prevotella; s__
4481624	0	11	93	21	1	9	16	10	38	6	10	61	0	3	6	3	1	3	1	1	17	4	8	15	k__Bacteria; p__Firmicutes; c__Clostridia; o__Clostridiales; f__Clostridiaceae
290186	0	0	0	0	0	0	304	70	2	3	103	20	0	0	0	0	0	0	0	0	0	0	0	0	k__Bacteria; p__Proteobacteria; c__Gammaproteobacteria; o__Pseudomonadales; f__Moraxellaceae; g__Acinetobacter
706795	21	0	1	0	0	0	0	0	0	1	0	0	0	0	13	4	0	0	0	0	0	0	0	20	k__Bacteria; p__Bacteroidetes; c__Bacteroidia; o__Bacteroidales; f__Porphyromonadaceae; g__; s__
4403115	0	3	0	0	0	0	109	17	98	0	156	7	0	1	0	0	0	0	0	0	0	0	1	0	k__Bacteria; p__Firmicutes; c__Bacilli; o__Lactobacillales; f__Carnobacteriaceae; g__Trichococcus; s__
4377149	0	4	0	3	0	0	1	0	0	6	6	0	0	0	0	0	0	0	24	53	0	0	0	0	k__Bacteria; p__Firmicutes; c__Clostridia
228624	0	0	0	0	0	0	0	0	618	0	0	0	0	0	0	0	2	0	0	0	0	0	0	0	k__Bacteria; p__Chloroflexi; c__Anaerolineae; o__Caldilineales; f__Caldilineaceae; g__; s__
4434454	0	0	0	0	0	0	0	0	0	0	0	0	0	0	0	0	0	0	1	0	0	0	0	15	k__Bacteria; p__Firmicutes; c__Clostridia; o__Clostridiales; f__Clostridiaceae; g__Clostridium
521135	0	99	0	0	0	1	42	46	0	0	0	384	0	0	0	0	0	0	0	0	0	0	0	4	k__Bacteria; p__Bacteroidetes; c__Flavobacteriia; o__Flavobacteriales; f__Flavobacteriaceae
111131	69	0	900	0	0	3	0	0	0	0	0	0	0	0	53	0	0	0	0	0	0	0	0	0	k__Bacteria; p__Spirochaetes; c__WWE1; o__[Cloacamonales]; f__[Cloacamonaceae]; g__Candidatus Cloacamonas; s__
330235	52	0	657	3	0	1	0	0	0	11	1	0	0	0	101	4	1	0	0	0	0	16	0	0	k__Bacteria; p__Chloroflexi; c__Anaerolineae; o__Anaerolineales; f__Anaerolinaceae; g__SHD-231; s__
253066	0	67	0	0	31	10	0	7	0	0	0	0	1	9	0	0	1	1	0	0	0	0	0	0	k__Bacteria; p__Firmicutes; c__Clostridia
2734975	11	5	0	0	0	58	1	9	0	0	0	0	79	10	0	0	0	68	0	0	0	0	0	0	k__Bacteria; p__Tenericutes; c__Mollicutes; o__Acholeplasmatales; f__Acholeplasmataceae; g__Acholeplasma; s__
4415826	0	3	1	0	1	6	0	3	0	0	0	1	4	25	16	0	0	6	0	0	0	0	0	0	k__Bacteria; p__Tenericutes; c__Mollicutes; o__Anaeroplasmatales; f__Anaeroplasmataceae; g__RFN20; s__
4335561	13	7	0	0	11	10	0	4	0	0	0	0	12	25	17	0	24	10	7	0	0	0	0	0	k__Bacteria; p__Firmicutes; c__Clostridia; o__Clostridiales
236433	0	0	0	0	0	1	1	0	0	0	529	0	0	0	1	1131	79	0	0	106	0	920	15	46	k__Bacteria; p__Firmicutes; c__Clostridia; o__Clostridiales
1089636	0	0	0	3	0	0	0	0	0	7	0	0	0	0	0	0	0	0	0	0	0	0	0	18	k__Bacteria; p__Firmicutes; c__Clostridia; o__Clostridiales; f__Ruminococcaceae; g__Ruminococcus; s__
688814	0	0	0	0	0	21	0	0	0	0	0	0	0	0	1	0	96	35	2	7	0	0	10	3	k__Bacteria; p__Firmicutes; c__Clostridia; o__Clostridiales; f__Clostridiaceae; g__; s__
110192	0	0	0	0	0	0	0	2	0	0	0	0	0	0	0	0	0	0	3	0	0	0	0	42	k__Bacteria; p__Firmicutes; c__Clostridia; o__Clostridiales; f__Ruminococcaceae; g__Oscillospira; s__
4367336	66	295	0	0	59	49	0	20	0	0	0	0	43	8	0	0	3	10	15	0	0	0	1	0	k__Bacteria; p__Firmicutes; c__Clostridia; o__Clostridiales; f__Clostridiaceae; g__Clostridium; s__
4482376	0	1	0	6	0	0	31	3	10	6	3	12	1	2	1	0	3	2	0	0	2	0	4	1	k__Bacteria; p__Firmicutes; c__Bacilli; o__Lactobacillales; f__Enterococcaceae
579952	0	0	0	8	0	0	1	0	0	5	21	0	0	0	0	22	3	0	0	0	0	0	0	0	k__Bacteria; p__Firmicutes; c__Clostridia; o__Clostridiales; f__Veillonellaceae; g__Anaerovibrio; s__
4482598	0	0	0	0	0	1	97	15	724	11	304	133	0	0	0	0	0	0	0	0	6	0	2	0	k__Bacteria; p__Proteobacteria; c__Gammaproteobacteria; o__Pseudomonadales; f__Moraxellaceae; g__Acinetobacter; s__lwoffii
557969	18	1	1234	0	0	5	0	1	0	0	0	0	0	1	27	0	0	0	0	0	0	0	0	0	k__Bacteria; p__Synergistetes; c__Synergistia; o__Synergistales; f__Thermovirgaceae; g__; s__
3138798	0	13	0	2	0	0	0	131	0	6	0	8	0	0	0	1	1	1	0	1	83	0	5	1	k__Bacteria; p__Firmicutes; c__Clostridia; o__Clostridiales; f__Veillonellaceae; g__Phascolarctobacterium; s__
4418245	42	3	0	0	0	1	8	16	0	0	2	2	27	0	102	0	5	21	12	0	0	0	0	0	k__Bacteria; p__Firmicutes; c__Clostridia; o__Clostridiales; f__Clostridiaceae; g__Clostridium; s__
625622	44	0	8	1	0	4	0	0	0	0	0	0	0	0	22	0	0	0	0	0	0	249	0	0	k__Bacteria; p__Firmicutes; c__Clostridia; o__SHA-98; f__D2; g__; s__
2188240	0	0	12	0	0	0	39	20	0	0	0	27	1	0	16	0	0	0	2	0	0	0	7	0	k__Bacteria; p__Spirochaetes; c__Spirochaetes; o__Spirochaetales; f__Spirochaetaceae; g__Treponema; s__
807083	7	0	129	1	0	0	0	1	0	4	2	2	0	0	9	0	0	0	0	0	0	0	0	2	k__Bacteria; p__NKB19; c__noFP_H4; o__; f__; g__; s__
1729249	0	0	0	0	0	0	0	68	0	0	0	0	0	1	0	0	0	0	7	3	0	0	50	0	k__Bacteria; p__Bacteroidetes; c__Bacteroidia; o__Bacteroidales; f__Porphyromonadaceae; g__Parabacteroides; s__
1123104	0	0	0	122	0	0	0	0	0	190	9	0	0	0	0	15	0	0	2	1	0	1	0	0	k__Bacteria; p__Bacteroidetes; c__Bacteroidia; o__Bacteroidales; f__[Paraprevotellaceae]; g__; s__
4303514	28	1	58	0	0	0	0	0	0	0	0	0	0	0	6	0	0	0	0	0	0	0	0	0	k__Bacteria; p__Thermotogae; c__Thermotogae; o__Thermotogales; f__Thermotogaceae; g__; s__
3539578	0	16	0	0	10	20	0	1	0	0	0	0	0	71	0	1	8	18	0	0	0	0	0	0	k__Bacteria; p__Firmicutes; c__Clostridia; o__Thermoanaerobacterales; f__; g__; s__
1129865	7	3	0	0	0	0	0	0	0	0	0	0	13	0	0	0	1	1	2	0	58	0	0	10	k__Bacteria; p__Firmicutes; c__Clostridia; o__Clostridiales; f__Clostridiaceae; g__Clostridium
1123750	21	18	0	0	3	4	0	0	0	1	0	0	2	6	1	9	4	5	1	5	2	25	20	0	k__Bacteria; p__Firmicutes; c__; o__; f__; g__; s__
4413223	0	15	0	0	0	8	0	0	0	0	0	0	7	8	15	0	1	16	5	0	0	0	1	0	k__Bacteria; p__Firmicutes; c__Clostridia; o__Clostridiales; f__Clostridiaceae; g__Clostridium; s__
699426	0	0	565	5	1	0	3	0	0	11	0	1	0	0	42	1	1	0	0	0	0	0	0	0	k__Archaea; p__Euryarchaeota; c__Methanomicrobia; o__Methanosarcinales; f__Methanosaetaceae; g__Methanosaeta; s__
109634	0	4	0	0	0	0	12	2	0	0	21	4	0	1	0	0	0	1	0	1	0	0	2	2	k__Bacteria; p__Firmicutes; c__Clostridia; o__Clostridiales; f__Clostridiaceae
323142	0	0	0	0	0	0	0	0	0	0	0	0	0	0	0	0	0	0	0	0	0	0	0	23	k__Bacteria; p__Firmicutes; c__Clostridia; o__Clostridiales; f__Clostridiaceae; g__Clostridium
4400159	49	534	0	0	3	242	0	8	2	0	0	0	222	277	562	0	45	412	172	3	1	0	20	0	k__Bacteria; p__Firmicutes; c__Clostridia; o__Clostridiales; f__Clostridiaceae; g__Clostridium; s__
161876	5	15	0	0	0	3	0	3	0	0	0	0	2	11	0	0	1	5	0	0	0	0	0	0	k__Bacteria; p__Firmicutes; c__Clostridia; o__Thermoanaerobacterales; f__Thermoanaerobacteraceae; g__Tepidanaerobacter; s__
3483979	0	0	68	0	0	0	0	2	0	0	0	0	0	0	6	0	0	0	0	0	0	0	0	0	k__Bacteria; p__Firmicutes; c__RF3; o__ML615J-28; f__; g__; s__
4464858	0	0	5	62	0	0	250	101	2	61	1	2	0	0	0	1	0	0	0	0	0	1	0	0	k__Bacteria; p__Proteobacteria; c__Betaproteobacteria; o__Burkholderiales; f__Comamonadaceae
4444790	0	3	0	0	0	0	2	1	0	0	99	6	0	0	0	0	0	0	0	13	0	0	13	1	k__Bacteria; p__Firmicutes; c__Clostridia; o__Clostridiales; f__Veillonellaceae; g__Phascolarctobacterium; s__
539716	0	94	0	0	159	13	0	8	0	0	0	0	1	1	0	0	2	1	2	0	0	0	0	0	k__Bacteria; p__Firmicutes; c__Clostridia; o__Clostridiales; f__Syntrophomonadaceae; g__Syntrophomonas; s__
126	0	20	0	0	0	0	16	23	0	0	35	8	0	3	0	0	0	1	30	9	0	0	1	0	k__Archaea; p__Euryarchaeota; c__Methanobacteria; o__Methanobacteriales; f__Methanobacteriaceae; g__Methanobrevibacter; s__
244641	0	14	0	0	57	2	0	6	0	0	0	0	0	2	0	0	3	0	0	0	0	0	0	0	k__Bacteria; p__Firmicutes; c__Clostridia; o__Natranaerobiales; f__ML1228J-1; g__; s__
235898	0	0	0	0	0	20	2	1	0	0	0	174	0	0	0	0	0	6	0	0	0	0	0	18	k__Bacteria; p__Actinobacteria; c__Actinobacteria; o__Actinomycetales; f__Corynebacteriaceae; g__Corynebacterium; s__
4321742	0	1	0	0	0	0	218	31	270	0	51	3	0	0	0	0	0	0	0	0	0	0	0	0	k__Bacteria; p__Firmicutes; c__Clostridia; o__Clostridiales; f__Clostridiaceae
4374928	20	272	0	0	13	206	2	47	0	0	0	0	10	144	7	0	29	415	0	1	0	0	0	0	k__Bacteria; p__Firmicutes; c__Clostridia; o__Clostridiales; f__Clostridiaceae; g__Clostridium; s__
76707	0	0	0	0	0	0	0	0	0	0	0	0	0	0	0	0	0	0	111	38	0	0	73	10	k__Archaea; p__Euryarchaeota; c__Thermoplasmata; o__E2; f__WCHD3-02; g__; s__
4340111	0	33	0	0	0	0	0	325	0	0	0	0	0	3	0	0	0	0	0	0	0	0	0	0	k__Bacteria; p__Bacteroidetes; c__Bacteroidia; o__Bacteroidales; f__; g__; s__
333731	0	0	5	19	0	0	0	0	61	7	0	0	0	0	0	0	0	0	0	0	4	2	0	0	k__Bacteria; p__Actinobacteria; c__Thermoleophilia; o__Solirubrobacterales; f__; g__; s__
4432889	0	0	1	1	0	9	28	2	2	0	2	316	0	0	0	0	0	1	0	0	0	0	0	96	k__Bacteria; p__Actinobacteria; c__Actinobacteria; o__Actinomycetales; f__Intrasporangiaceae
4450648	0	1	1	0	0	0	17	47	0	0	2	10	0	0	0	0	0	0	0	0	0	0	0	0	k__Bacteria; p__Spirochaetes; c__MVP-15; o__PL-11B10; f__; g__; s__
4383026	0	0	0	65	0	0	0	1	0	43	22	1	0	0	0	32	8	0	1	0	0	6	0	0	k__Bacteria; p__Firmicutes; c__Clostridia; o__Clostridiales; f__Veillonellaceae
4439530	0	0	0	1	0	0	0	0	0	0	0	1	0	0	1	0	0	0	0	0	2	0	0	80	k__Bacteria; p__Firmicutes; c__Clostridia; o__Clostridiales; f__Clostridiaceae
4395418	18	1	0	0	0	6	0	0	0	0	0	0	0	59	9	0	1	16	1	0	0	0	0	0	k__Bacteria; p__Firmicutes; c__Clostridia; o__Clostridiales; f__Clostridiaceae; g__; s__
4414834	0	0	0	0	3	2	0	3	0	0	0	0	0	353	0	0	2	1	0	0	0	0	0	0	k__Bacteria; p__Bacteroidetes; c__Bacteroidia; o__Bacteroidales; f__Bacteroidaceae; g__Bacteroides; s__coprosuis
4425569	23	2	29	2	0	1	3	0	0	7	0	4	0	0	4	0	0	0	0	0	0	2	0	0	k__Bacteria; p__Chloroflexi; c__Anaerolineae; o__Anaerolineales; f__Anaerolinaceae; g__T78; s__
4425568	6	2	2	0	1	1	10	14	0	0	1	6	1	0	0	0	1	3	0	0	0	0	0	0	k__Bacteria; p__Firmicutes; c__Clostridia; o__Clostridiales; f__Clostridiaceae; g__Sedimentibacter; s__
98979	90	0	0	0	0	1	0	0	0	1	0	0	0	0	517	0	0	0	0	0	0	0	0	0	k__Bacteria; p__Firmicutes; c__Clostridia; o__Clostridiales; f__Clostridiaceae; g__Soehngenia; s__
4447072	0	0	0	3	0	0	0	5	0	7	0	0	0	0	0	0	0	0	88	60	3	7	30	6	k__Bacteria; p__Bacteroidetes; c__Bacteroidia; o__Bacteroidales; f__Bacteroidaceae; g__Bacteroides; s__uniformis
137502	0	0	72	0	8	0	0	0	0	0	0	0	0	0	1	0	0	0	0	0	0	0	0	0	k__Bacteria; p__Bacteroidetes; c__Bacteroidia; o__Bacteroidales; f__; g__; s__
1127760	132	0	0	0	0	0	0	0	0	26	0	0	0	2	13	0	0	2	0	88	0	0	0	0	k__Bacteria; p__Proteobacteria; c__Gammaproteobacteria; o__Enterobacteriales; f__Enterobacteriaceae
4447295	0	0	0	0	0	22	0	0	1	0	0	0	0	0	0	0	0	0	0	0	0	0	0	0	k__Bacteria; p__Tenericutes; c__Mollicutes; o__Acholeplasmatales; f__Acholeplasmataceae; g__; s__
13047	0	0	32	8	0	2	1	0	593	4	0	1	0	0	0	0	0	0	0	0	123	0	0	0	k__Bacteria; p__Actinobacteria; c__Actinobacteria; o__Actinomycetales; f__Mycobacteriaceae; g__Mycobacterium; s__
795482	15	334	0	0	118	589	3	38	0	0	0	1	119	196	0	0	10	66	0	0	0	0	1	0	k__Bacteria; p__Firmicutes; c__Clostridia; o__MBA08; f__; g__; s__
4477861	0	0	0	0	0	0	0	73	0	1	0	3	0	0	0	0	0	0	1	0	0	0	0	0	k__Bacteria; p__Bacteroidetes; c__Bacteroidia; o__Bacteroidales; f__Bacteroidaceae; g__Bacteroides
2685756	0	0	1	0	0	0	0	0	83	1	0	0	0	0	0	0	0	0	0	0	7	0	0	0	k__Bacteria; p__Proteobacteria; c__Gammaproteobacteria; o__Xanthomonadales; f__Xanthomonadaceae
3903651	0	6	0	0	0	0	0	0	0	0	0	0	0	0	0	0	0	0	0	0	0	0	0	112	k__Bacteria; p__Firmicutes; c__Clostridia; o__Clostridiales; f__Ruminococcaceae; g__Oscillospira; s__
348800	0	0	0	450	0	0	0	0	1	239	1	0	0	0	0	6	0	0	0	0	0	0	0	0	k__Bacteria; p__Firmicutes; c__Clostridia; o__Clostridiales; f__Lachnospiraceae
806497	0	0	0	709	0	1	1	0	0	752	124	0	0	0	0	279	30	0	0	0	0	69	0	0	k__Bacteria; p__Firmicutes; c__Clostridia; o__Clostridiales; f__Veillonellaceae; g__Phascolarctobacterium; s__
2328237	0	0	0	0	0	0	21	30	0	0	30	0	0	0	0	0	0	0	0	0	0	0	0	0	k__Bacteria; p__Firmicutes; c__Clostridia; o__Clostridiales; f__Clostridiaceae; g__Clostridium; s__
4404830	0	2	0	0	0	0	4	3	0	0	187	19	0	1	0	0	0	0	0	0	0	0	0	0	k__Bacteria; p__Firmicutes; c__Clostridia; o__Clostridiales; f__Ruminococcaceae; g__Ruminococcus; s__
1133058	0	1	0	0	23	11	1	0	0	0	0	0	0	14	17	0	19	7	2	1	0	0	0	0	k__Bacteria; p__Firmicutes; c__Clostridia; o__SHA-98; f__; g__; s__
3244896	3	1	0	0	0	2	1	0	0	1	0	0	0	0	0	0	1	0	16	20	0	0	0	0	k__Bacteria; p__Firmicutes; c__Bacilli; o__Lactobacillales; f__Streptococcaceae; g__Streptococcus
791348	0	0	0	0	0	0	0	0	0	0	0	0	0	0	0	0	0	0	16	57	9	0	1	1	k__Bacteria; p__Proteobacteria; c__Deltaproteobacteria; o__Desulfovibrionales; f__Desulfovibrionaceae; g__Desulfovibrio; s__D168
354860	4	0	0	0	0	0	1	0	0	0	16	0	0	0	5	36	1	0	0	0	2	29	19	0	k__Bacteria; p__Firmicutes; c__Clostridia; o__SHA-98; f__; g__; s__
1136342	0	0	0	0	7	5	1	0	0	0	0	0	0	0	28	0	1	52	702	28	146	0	331	50	k__Bacteria; p__Firmicutes; c__Clostridia; o__MBA08; f__; g__; s__
647579	0	0	5	12	0	0	10	0	65	1	0	1	0	0	0	0	0	0	0	0	0	1	0	0	k__Bacteria; p__Actinobacteria; c__Actinobacteria; o__Actinomycetales; f__Intrasporangiaceae
1121421	16	951	5	0	1	52	12	48	0	0	0	12	13	12	54	0	1	4	1	3	0	0	0	0	k__Bacteria; p__Bacteroidetes; c__Bacteroidia; o__Bacteroidales; f__Marinilabiaceae; g__; s__
270724	0	3	0	0	0	0	0	0	0	0	1	99	0	0	0	0	0	0	0	0	0	0	1	1	k__Bacteria; p__Firmicutes; c__Clostridia; o__Clostridiales; f__Clostridiaceae
944510	0	0	1	2	0	0	1	0	96	2	0	0	0	0	0	0	0	0	0	0	12	0	0	0	k__Bacteria; p__Proteobacteria; c__Betaproteobacteria; o__Burkholderiales; f__Comamonadaceae; g__Hylemonella; s__
4472321	0	19	0	0	12	19	0	11	0	0	0	31	0	11	0	0	1	0	0	0	0	0	0	3	k__Bacteria; p__Firmicutes; c__Clostridia; o__Clostridiales; f__Clostridiaceae; g__Clostridium; s__
763733	2	0	0	0	0	0	0	0	0	0	0	0	1	0	0	6	1	0	16	49	143	0	66	6	k__Bacteria; p__Firmicutes; c__Bacilli
4402620	0	0	0	6	0	0	0	1	7	27	0	0	0	0	0	2	0	0	1	0	1	4	0	6	k__Bacteria; p__Firmicutes; c__Clostridia; o__Clostridiales; f__Christensenellaceae; g__; s__
1122596	86	4	7	0	0	0	0	0	0	0	0	0	0	0	133	65	5	0	0	0	0	4	0	207	k__Bacteria; p__Bacteroidetes; c__Bacteroidia; o__Bacteroidales; f__Porphyromonadaceae; g__; s__
4353504	771	17	37	0	0	112	90	14	0	1	3	58	43	2	148	0	83	347	5	2	0	0	14	13	k__Bacteria; p__Spirochaetes; c__Spirochaetes; o__Spirochaetales; f__Spirochaetaceae; g__Treponema; s__
4354415	0	0	4	1	0	0	1	0	45	1	0	0	0	0	0	1	0	0	0	0	1	0	0	0	k__Bacteria; p__Proteobacteria; c__Alphaproteobacteria; o__Rhodobacterales; f__Rhodobacteraceae; g__Rhodobacter; s__
1108903	3	1	1	0	33	25	0	1	0	0	0	0	3	21	26	0	9	11	7	4	0	0	0	0	k__Bacteria; p__Firmicutes; c__Clostridia
4477511	14	2	118	2	0	13	207	440	0	5	0	676	0	0	48	0	0	0	1	0	0	0	0	3	k__Bacteria; p__Bacteroidetes; c__Bacteroidia; o__Bacteroidales; f__; g__; s__
567338	11	430	0	0	105	51	0	30	0	2	0	0	281	222	0	0	18	26	1	3	1	0	0	0	k__Bacteria; p__Firmicutes; c__Clostridia; o__SHA-98; f__; g__; s__
4342964	0	129	0	0	0	8	21	7	0	0	22	148	0	2	0	0	0	1	0	0	0	0	0	5	k__Bacteria; p__Proteobacteria; c__Gammaproteobacteria; o__Pseudomonadales; f__Pseudomonadaceae; g__; s__
223895	0	219	0	0	0	0	0	0	0	0	2	0	0	0	0	2	1	0	2	0	14	0	8	1	k__Bacteria; p__Firmicutes; c__Clostridia; o__Clostridiales; f__Lachnospiraceae
250398	0	43	0	0	25	35	0	1	0	0	0	0	22	7	0	0	16	9	0	0	0	0	0	0	k__Bacteria; p__Firmicutes; c__Clostridia; o__SHA-98; f__D2; g__; s__
1020625	0	0	2	0	0	0	0	0	90	1	0	0	0	0	0	0	1	0	0	0	5	0	0	0	k__Bacteria; p__Firmicutes; c__Clostridia; o__Clostridiales; f__Peptostreptococcaceae; g__; s__
809658	0	0	0	23	0	0	0	3	0	48	0	0	0	0	0	1	0	0	0	0	0	1	0	3	k__Bacteria; p__Proteobacteria; c__Deltaproteobacteria; o__Desulfovibrionales; f__Desulfovibrionaceae; g__Desulfovibrio; s__
1145719	0	0	0	84	0	0	0	0	0	63	5	0	0	0	0	13	2	0	0	0	0	1	0	0	k__Bacteria; p__Firmicutes; c__Clostridia; o__Clostridiales; f__Veillonellaceae; g__Megasphaera; s__
4330358	85	1	163	0	1	7	1	0	0	0	1	81	0	1	25	0	0	0	0	0	0	0	0	0	k__Bacteria; p__Chloroflexi; c__Anaerolineae; o__Anaerolineales; f__Anaerolinaceae; g__T78; s__
4459156	47	16	0	0	2	4	32	20	0	0	10	14	2	0	7	0	0	0	24	0	0	0	0	0	k__Bacteria; p__Firmicutes; c__Clostridia; o__Clostridiales; f__Lachnospiraceae
4483746	0	27	0	0	48	48	1	1	1	0	0	0	5	1	0	0	7	5	0	0	0	0	0	0	k__Bacteria; p__Firmicutes; c__Clostridia; o__MBA08; f__; g__; s__
4350073	0	0	14	0	68	0	0	2	0	0	0	6	0	0	0	0	0	0	0	0	0	0	0	0	k__Bacteria; p__Bacteroidetes; c__Bacteroidia; o__Bacteroidales; f__Porphyromonadaceae; g__; s__
4466707	0	25	0	0	0	0	0	84	0	0	0	80	0	0	0	0	0	0	0	1	0	0	0	0	k__Bacteria; p__Firmicutes; c__Clostridia
782042	0	0	46	0	0	6	0	0	0	0	0	0	0	0	2	0	1	0	0	4	0	0	14	0	k__Archaea; p__Euryarchaeota; c__Thermoplasmata; o__E2; f__WCHD3-02; g__; s__
4295660	10	0	0	0	1	4	0	0	0	0	0	0	1	0	1	0	0	8	12	3	0	0	0	0	k__Bacteria; p__Firmicutes; c__Clostridia
2429852	0	0	0	7	0	0	0	0	78	30	0	0	0	0	0	0	0	0	0	0	3	1	0	0	k__Bacteria; p__Proteobacteria; c__Alphaproteobacteria; o__Caulobacterales; f__Caulobacteraceae; g__; s__
4416951	0	0	0	1	0	0	0	0	0	3	3	0	0	0	0	0	0	0	0	0	0	0	0	31	k__Bacteria; p__Firmicutes; c__Clostridia; o__Clostridiales; f__Ruminococcaceae
4333237	0	0	0	0	0	0	2	4	0	0	0	751	0	0	0	0	0	0	0	0	0	0	0	7	k__Bacteria; p__Proteobacteria; c__Alphaproteobacteria; o__Rhodospirillales; f__Acetobacteraceae; g__Acetobacter; s__
4441232	0	0	0	0	0	0	0	0	0	0	0	72	0	0	0	0	0	0	0	0	0	0	0	0	k__Bacteria; p__Bacteroidetes; c__Bacteroidia; o__Bacteroidales; f__; g__; s__
223000	115	58	0	0	16	15	1	0	0	0	0	0	38	6	77	0	65	0	19	0	0	0	0	0	k__Bacteria; p__Firmicutes; c__Clostridia; o__Clostridiales; f__Clostridiaceae; g__Clostridium; s__
1129590	0	0	0	0	364	54	2	0	0	0	0	0	0	0	1	0	57	18	4	0	0	0	0	0	k__Bacteria; p__Firmicutes; c__Clostridia; o__BSA2B-08; f__; g__; s__
565570	0	0	0	0	0	0	0	0	0	0	0	0	0	0	0	0	0	0	72	219	0	0	44	5	k__Archaea; p__Euryarchaeota; c__Thermoplasmata; o__E2; f__WCHD3-02; g__; s__
4449708	9	0	0	0	2	12	0	0	0	0	0	0	8	39	2	0	23	14	0	0	0	0	0	0	k__Bacteria; p__Firmicutes; c__Clostridia; o__Clostridiales; f__Clostridiaceae; g__; s__
2792266	0	17	1	9	0	0	0	1	0	105	0	0	0	0	0	0	0	0	1	0	5	9	0	2	k__Bacteria; p__Firmicutes; c__Clostridia; o__Clostridiales; f__Ruminococcaceae; g__Oscillospira; s__
1105339	0	0	0	1	0	74	0	0	0	1	14	0	0	1	13	32	12	73	27	55	0	0	0	1	k__Bacteria; p__Firmicutes; c__; o__; f__; g__; s__
4311957	0	0	0	0	0	0	51	2	0	0	1	33	0	0	0	0	0	0	0	0	0	0	0	0	k__Bacteria; p__Firmicutes; c__Clostridia; o__Coriobacteriales; f__; g__; s__
321621	0	1	0	0	0	0	0	2	0	0	60	1	0	0	0	0	0	0	0	0	0	0	0	0	k__Bacteria; p__Bacteroidetes; c__Bacteroidia; o__Bacteroidales; f__[Paraprevotellaceae]; g__YRC22; s__
3724491	2	2	0	0	0	0	0	0	0	0	74	0	2	0	5	98	3	0	25	33	5	8	112	6	k__Bacteria; p__Firmicutes; c__Clostridia; o__Clostridiales; f__Clostridiaceae; g__Sporanaerobacter
1007750	0	0	0	0	0	0	0	0	0	0	0	0	0	0	0	0	0	0	0	27	0	0	0	10	k__Bacteria; p__Firmicutes; c__Clostridia; o__Clostridiales; f__Clostridiaceae; g__Peptoniphilus; s__asaccharolyticus
4475604	390	147	0	0	98	514	242	263	0	0	62	46	265	421	74	0	32	525	129	35	0	1	9	3	k__Bacteria; p__Bacteroidetes; c__Bacteroidia; o__Bacteroidales; f__Porphyromonadaceae; g__; s__
25396	0	27	0	0	0	0	0	0	0	0	0	0	0	0	0	3	0	0	0	0	0	0	0	954	k__Bacteria; p__Firmicutes; c__Clostridia; o__Clostridiales; f__Ruminococcaceae; g__Ruminococcus; s__
551204	6	1	0	0	49	16	0	0	0	0	0	0	16	42	7	0	12	57	0	0	0	0	0	0	k__Bacteria; p__Firmicutes; c__Clostridia; o__SHA-98; f__D2; g__; s__
240366	0	35	0	0	3	4	0	2	0	0	7	0	0	4	1	13	3	7	0	0	0	11	0	5	k__Bacteria; p__Firmicutes; c__Clostridia; o__Thermoanaerobacterales; f__Thermoanaerobacteraceae; g__Tepidanaerobacter; s__
4396974	0	0	71	0	0	0	0	0	1	0	0	0	0	0	0	0	0	0	0	0	0	0	0	0	k__Bacteria; p__Proteobacteria; c__Alphaproteobacteria; o__Rhizobiales; f__Phyllobacteriaceae
2829179	0	0	0	45	0	0	0	11	0	107	11	0	0	0	0	34	4	0	0	34	18	5	0	86	k__Bacteria; p__Firmicutes; c__Clostridia; o__Clostridiales; f__Veillonellaceae; g__Acidaminococcus; s__
4362806	0	0	0	0	135	6	0	1	0	0	0	4	4	7	0	0	23	1	0	0	0	0	0	0	k__Bacteria; p__Firmicutes
4385479	34	0	0	0	1	1	0	0	0	4	0	2	1	0	0	0	5	18	0	17	0	0	0	0	k__Bacteria; p__Proteobacteria; c__Gammaproteobacteria; o__Enterobacteriales; f__Enterobacteriaceae; g__Proteus; s__
1126009	0	1	0	0	0	0	0	1	0	0	1	163	0	0	0	0	0	0	0	0	0	0	0	0	k__Bacteria; p__Firmicutes; c__Bacilli; o__Lactobacillales; f__Leuconostocaceae; g__Weissella; s__
4455980	0	0	0	0	0	0	0	0	84	0	0	0	0	0	0	0	0	0	0	0	0	0	0	0	k__Bacteria; p__Firmicutes; c__Bacilli; o__Bacillales; f__Planococcaceae; g__; s__
740435	41	0	11	0	0	0	0	0	0	0	0	0	0	0	14	0	0	0	0	0	0	0	0	0	k__Bacteria; p__Firmicutes; c__Clostridia; o__SHA-98; f__D2; g__; s__
4384533	0	0	0	0	0	0	7	1	0	0	0	309	0	0	0	0	0	0	0	0	0	0	0	0	k__Bacteria; p__Bacteroidetes; c__Bacteroidia; o__Bacteroidales; f__; g__; s__
275861	3	0	133	0	0	0	0	0	0	0	0	0	0	0	0	0	0	0	0	0	0	0	0	0	k__Bacteria; p__Proteobacteria; c__Deltaproteobacteria; o__Syntrophobacterales; f__Syntrophaceae
4438664	0	0	0	0	42	21	0	0	0	0	0	0	3	4	0	0	0	0	0	0	0	0	0	0	k__Bacteria; p__Firmicutes; c__Clostridia; o__Clostridiales; f__; g__; s__
4379972	0	0	0	0	0	1	30	6	0	0	0	1722	0	0	0	0	0	1	1	0	0	0	0	17	k__Bacteria; p__Proteobacteria; c__Betaproteobacteria; o__Rhodocyclales; f__Rhodocyclaceae
555423	0	0	0	90	0	0	23	29	4	141	37	8	0	0	0	0	0	0	0	0	0	1	2	0	k__Bacteria; p__Proteobacteria; c__Epsilonproteobacteria; o__Campylobacterales; f__Campylobacteraceae; g__Arcobacter; s__cryaerophilus
1146253	0	0	0	0	4	5	0	0	0	0	1	0	1	5	21	2	13	9	29	8	3	6	2	0	k__Bacteria; p__Firmicutes; c__Clostridia; o__BSA2B-08; f__; g__; s__
4364423	0	0	0	0	1	3	0	0	0	0	0	63	0	0	0	0	0	1	0	0	0	0	0	0	k__Bacteria; p__Firmicutes; c__Clostridia; o__Coriobacteriales; f__; g__; s__
668499	0	0	0	0	0	0	101	47	0	7	0	15	0	0	0	0	0	0	0	0	0	0	0	0	k__Bacteria; p__Firmicutes; c__Clostridia; o__Clostridiales; f__Clostridiaceae; g__Clostridium; s__
1125869	0	0	1	10	0	0	23	1	40	4	1	0	0	0	0	0	0	0	0	0	3	1	0	0	k__Bacteria; p__Proteobacteria; c__Betaproteobacteria; o__Burkholderiales; f__Comamonadaceae
694713	0	0	0	46	0	0	0	0	0	46	0	0	0	0	0	0	0	0	1	0	0	0	0	0	k__Bacteria; p__Bacteroidetes; c__Bacteroidia; o__Bacteroidales; f__Prevotellaceae; g__Prevotella; s__
2783438	0	0	0	0	0	1	0	1	0	0	1	0	0	0	0	0	0	0	0	0	0	0	0	13	k__Bacteria; p__Firmicutes; c__Bacilli; o__Bacillales; f__Bacillaceae; g__Bacillus; s__thermoamylovorans
4452613	0	10	0	52	0	0	1	2	9	52	1	3	0	0	0	5	0	0	0	0	0	8	0	3	k__Bacteria; p__Proteobacteria; c__Gammaproteobacteria; o__Enterobacteriales; f__Enterobacteriaceae; g__Citrobacter; s__
685193	0	0	1	7	0	0	0	0	20	18	3	0	0	0	0	3	0	0	0	0	4	0	0	0	k__Bacteria; p__Planctomycetes; c__Planctomycetia; o__Gemmatales; f__Isosphaeraceae; g__; s__
4442299	5	19	0	57	0	0	14	15	1	65	4	11	0	0	11	0	0	0	5	1	10	14	22	46	k__Bacteria; p__Bacteroidetes; c__Bacteroidia; o__Bacteroidales; f__Bacteroidaceae; g__Bacteroides; s__
1108826	0	0	0	0	0	1	0	0	0	0	34	0	0	1	2	41	4	0	47	22	9	4	49	16	k__Bacteria
4473883	58	40	3	1	3	76	1	0	2	8	1	1	33	0	0	0	29	1	654	518	0	0	42	0	k__Bacteria; p__Firmicutes; c__Bacilli; o__Lactobacillales; f__Streptococcaceae
789609	5	199	0	0	0	0	0	0	0	3	134	0	0	0	0	707	66	8	20	350	265	493	851	210	k__Bacteria; p__Firmicutes; c__Clostridia; o__Clostridiales; f__Clostridiaceae; g__Sporanaerobacter; s__
3510021	0	1	0	0	0	75	1	3	1	2	24	38	0	18	0	0	0	11	0	2	0	0	0	0	k__Bacteria; p__Tenericutes; c__Mollicutes; o__Acholeplasmatales; f__Acholeplasmataceae; g__Acholeplasma; s__
592844	0	0	0	0	0	0	0	0	0	0	14	0	0	0	18	63	6	0	0	0	0	168	0	0	k__Bacteria; p__Firmicutes; c__Clostridia; o__Thermoanaerobacterales; f__Thermoanaerobacteraceae; g__Thermacetogenium; s__
592917	0	0	0	0	0	0	0	0	0	0	3	0	0	0	0	0	0	0	4	1	0	0	250	0	k__Bacteria; p__Firmicutes; c__Erysipelotrichi; o__Erysipelotrichales; f__[Coprobacillaceae]; g__Sharpea; s__
313789	0	5	0	100	0	0	2	63	0	66	0	0	0	0	0	1	0	0	19	8	0	0	0	1	k__Bacteria; p__Bacteroidetes; c__Bacteroidia; o__Bacteroidales; f__Prevotellaceae; g__Prevotella; s__
4346160	0	144	0	0	146	3	0	28	0	0	0	0	0	65	0	0	36	0	0	0	0	0	0	0	k__Bacteria; p__Firmicutes; c__Clostridia; o__Natranaerobiales; f__ML1228J-1; g__; s__
4346165	0	0	0	0	0	61	0	0	0	0	0	0	0	14	0	0	0	2	0	0	0	0	0	0	k__Bacteria; p__Firmicutes; c__Clostridia; o__MBA08; f__; g__; s__
1121316	0	1	0	0	0	0	53	78	0	0	0	0	0	0	0	0	0	0	0	0	0	0	0	0	k__Bacteria; p__OD1; c__; o__; f__; g__; s__
805066	0	0	0	11	0	0	0	2	0	65	0	0	0	0	0	0	0	0	0	0	0	0	0	0	k__Bacteria; p__Firmicutes; c__Clostridia; o__Clostridiales; f__Lachnospiraceae
547091	0	0	1	0	0	0	189	34	0	0	0	12	0	0	0	0	0	0	0	0	0	0	0	0	k__Bacteria; p__Verrucomicrobia; c__Verruco-5; o__WCHB1-41
512114	0	0	0	0	0	0	0	0	0	1	0	0	0	0	0	0	0	0	49	0	0	0	0	0	k__Bacteria; p__Firmicutes; c__Clostridia; o__Clostridiales; f__Ruminococcaceae; g__Ruminococcus
585584	0	46	0	0	0	9	0	2	1	2	12	0	1	0	0	30	6	9	0	13	50	30	0	61	k__Bacteria; p__Firmicutes; c__Clostridia; o__Clostridiales; f__Clostridiaceae; g__Sporanaerobacter; s__
4429736	0	1	0	0	0	4	21	0	0	0	0	60	0	0	0	0	0	0	0	0	0	0	0	3	k__Bacteria; p__Proteobacteria; c__Alphaproteobacteria; o__Rhodobacterales; f__Rhodobacteraceae; g__Paracoccus
4381696	0	15	72	3	222	2	0	2	1	1	0	13	0	9	3	1	174	0	0	1	0	0	0	1	k__Archaea; p__Euryarchaeota; c__Methanobacteria; o__Methanobacteriales; f__Methanobacteriaceae; g__Methanobacterium; s__
747539	0	0	14	0	10	0	0	0	0	0	0	0	0	0	23	0	0	87	0	0	0	0	0	0	k__Bacteria; p__Bacteroidetes; c__Bacteroidia; o__Bacteroidales; f__; g__; s__
1121084	0	86	0	0	18	124	1	13	0	0	0	0	13	15	0	0	2	8	0	10	0	0	0	0	k__Bacteria; p__Firmicutes; c__Clostridia; o__MBA08; f__; g__; s__
328483	0	0	66	0	0	0	0	0	0	0	0	0	0	0	0	0	0	0	0	0	0	0	0	0	k__Bacteria; p__Planctomycetes; c__Phycisphaerae; o__; f__; g__; s__
4375710	0	0	0	0	0	0	1	0	333	0	0	0	0	0	0	0	2	0	0	0	0	0	0	0	k__Bacteria; p__Firmicutes; c__Clostridia; o__Clostridiales; f__Clostridiaceae; g__; s__
1132602	0	0	4	30	0	0	0	0	74	15	0	0	0	0	0	1	0	0	0	0	0	0	0	0	k__Bacteria; p__Proteobacteria; c__Gammaproteobacteria; o__Xanthomonadales; f__Xanthomonadaceae
4351987	0	0	0	0	0	1	0	0	0	0	0	0	0	0	0	0	13	0	2	0	2	0	0	452	k__Bacteria; p__Firmicutes; c__Clostridia; o__Clostridiales; f__Clostridiaceae; g__; s__
1106323	0	0	0	0	3	1	4	1	0	0	1	36	0	0	0	0	1	0	0	0	0	0	0	1	k__Bacteria; p__Firmicutes; c__Clostridia; o__Clostridiales; f__Clostridiaceae; g__Clostridium; s__
4316928	0	0	0	0	0	0	3	0	4	0	0	75	0	0	0	0	6	0	121	0	0	0	1	0	k__Bacteria; p__Firmicutes; c__Bacilli; o__Lactobacillales; f__Enterococcaceae; g__Enterococcus; s__
4373015	0	0	0	0	2	0	0	0	0	0	0	0	0	0	0	0	2	0	0	0	0	0	0	11	k__Bacteria; p__Firmicutes; c__Clostridia; o__Clostridiales; f__Clostridiaceae; g__; s__
4432429	0	0	15	0	0	0	155	48	0	0	0	86	0	0	1	0	0	0	0	0	0	0	0	1	k__Bacteria; p__Verrucomicrobia; c__Opitutae; o__; f__; g__; s__
4465446	0	0	0	0	0	0	16	5	0	0	3	17	17	0	0	0	0	68	0	0	0	0	1	0	k__Bacteria; p__Fibrobacteres; c__Fibrobacteria; o__Fibrobacterales; f__Fibrobacteraceae; g__Fibrobacter; s__succinogenes
100260	0	0	1	2	0	0	1	0	1157	2	1	0	0	2	0	0	0	0	0	0	6	0	0	0	k__Bacteria; p__Actinobacteria; c__Actinobacteria; o__Actinomycetales; f__Intrasporangiaceae; g__Phycicoccus; s__
354574	0	0	0	0	0	0	0	9	0	0	4	0	0	0	0	15	0	0	2	0	0	11	0	0	k__Bacteria; p__Proteobacteria; c__Deltaproteobacteria; o__Desulfovibrionales; f__Desulfovibrionaceae; g__Bilophila; s__
4351510	0	0	0	0	0	0	128	104	0	0	0	4	0	0	0	0	0	0	0	0	0	0	0	0	k__Bacteria; p__Firmicutes; c__; o__; f__; g__; s__
719811	0	0	0	44	0	0	0	0	1	70	1	0	0	0	0	7	0	0	0	0	0	0	0	22	k__Bacteria; p__Firmicutes; c__Clostridia; o__Clostridiales; f__Ruminococcaceae; g__Oscillospira; s__
4394308	0	4	0	0	0	0	0	39	0	0	0	0	0	0	0	0	0	1	0	54	0	0	3	1	k__Bacteria; p__Firmicutes; c__Clostridia; o__Clostridiales; f__Clostridiaceae; g__Clostridium; s__
826668	0	6	40	0	20	0	0	1	0	10	0	0	0	2	1	0	10	0	0	0	0	0	0	0	k__Archaea; p__Euryarchaeota; c__Methanomicrobia; o__Methanosarcinales; f__Methanosaetaceae; g__Methanosaeta; s__
4373482	0	0	0	1	0	0	0	0	146	12	0	0	0	0	0	1	0	0	1	0	6	0	0	0	k__Bacteria; p__Proteobacteria; c__Alphaproteobacteria; o__Caulobacterales; f__Caulobacteraceae
3852220	0	0	0	0	0	22	0	3	0	0	0	0	0	1	2	0	4	0	0	3	0	0	0	0	k__Archaea; p__Euryarchaeota; c__Methanomicrobia; o__Methanomicrobiales; f__Methanomicrobiaceae; g__Methanoculleus; s__
4421917	8	78	0	1	3894	260	4	8	1	6	0	1	5	494	38	1	1353	39	1	0	2	1	2	0	k__Bacteria; p__Firmicutes; c__Clostridia; o__SHA-98; f__; g__; s__
722376	0	1	0	0	0	22	745	9	0	0	72	377	0	0	0	0	0	7	0	0	0	0	3	3	k__Bacteria; p__Actinobacteria; c__Actinobacteria; o__Actinomycetales; f__Corynebacteriaceae; g__Corynebacterium; s__
3865513	0	1	0	0	0	0	0	0	0	0	0	0	0	0	0	0	0	0	0	0	1	0	0	43	k__Bacteria; p__Firmicutes; c__Clostridia; o__Clostridiales; f__Ruminococcaceae; g__; s__
4393505	0	6	0	0	9	23	1	0	0	0	0	2	0	360	0	0	0	2	0	0	0	0	0	0	k__Bacteria; p__Fibrobacteres; c__Fibrobacteria; o__Fibrobacterales; f__Fibrobacteraceae; g__Fibrobacter; s__succinogenes
135813	0	6	0	0	0	0	0	0	0	0	0	0	0	0	3	48	1	0	0	0	0	77	0	0	k__Bacteria; p__Bacteroidetes; c__Bacteroidia; o__Bacteroidales; f__Porphyromonadaceae; g__; s__
1142110	0	53	0	1	0	6	67	40	0	0	95	98	0	16	0	0	0	3	6	7	0	0	58	20	k__Bacteria; p__Firmicutes; c__Clostridia; o__Clostridiales; f__Peptostreptococcaceae; g__; s__
3506242	0	0	0	0	0	1	1	0	0	0	0	264	0	0	0	0	0	0	0	0	0	0	0	4	k__Bacteria; p__Bacteroidetes; c__Bacteroidia; o__Bacteroidales; f__; g__; s__
3327947	0	0	4	2	0	0	1	0	181	2	0	0	0	0	0	2	0	0	0	0	22	0	0	0	k__Bacteria; p__Planctomycetes; c__Planctomycetia; o__Pirellulales; f__Pirellulaceae; g__; s__
217350	17	3	0	0	0	1	0	0	0	0	0	0	11	0	21	0	0	0	81	4	6	0	8	2	k__Bacteria; p__Firmicutes; c__Clostridia; o__Clostridiales; f__Syntrophomonadaceae; g__Syntrophomonas; s__
150851	0	0	48	0	0	0	0	0	92	0	0	0	0	0	0	0	0	0	0	0	7	0	0	0	k__Bacteria; p__Actinobacteria; c__Actinobacteria; o__Actinomycetales
4469167	0	1	0	1	0	0	0	0	0	3	0	0	0	0	0	0	0	0	0	0	0	0	3	70	k__Bacteria; p__Firmicutes; c__Clostridia; o__Clostridiales; f__Ruminococcaceae; g__Oscillospira; s__
2801196	0	1	0	0	5	46	1	0	0	1	0	0	0	218	0	0	0	1	0	0	0	0	0	0	k__Bacteria; p__Bacteroidetes; c__Bacteroidia; o__Bacteroidales; f__; g__; s__
4364813	0	0	0	0	45	1	0	0	24	0	0	1	0	0	0	0	0	0	0	0	1	0	0	0	k__Bacteria; p__Proteobacteria; c__Gammaproteobacteria; o__Pseudomonadales; f__Pseudomonadaceae; g__; s__
635303	0	0	2	5	0	0	28	3	1	249	1	25	0	0	0	0	0	0	0	0	0	0	0	0	k__Bacteria; p__Proteobacteria; c__Gammaproteobacteria; o__Pseudomonadales; f__Moraxellaceae; g__Acinetobacter
4343226	5	2	4	0	60	1	0	74	0	0	0	1	19	3	7	0	6	0	0	0	0	0	0	0	k__Bacteria; p__Firmicutes; c__Clostridia; o__Clostridiales; f__Ruminococcaceae
114646	0	0	476	0	0	0	0	0	0	0	0	0	0	0	2	0	0	0	0	0	0	0	0	0	k__Bacteria; p__Hyd24-12; c__; o__; f__; g__; s__
509055	0	0	328	1	55	0	0	0	0	3	0	0	0	0	7	0	1	0	0	0	0	0	0	0	k__Bacteria; p__Bacteroidetes; c__Bacteroidia; o__Bacteroidales; f__; g__; s__
4317480	0	0	0	0	0	0	0	0	0	1	0	0	0	0	0	0	0	0	68	290	0	1	271	2	k__Bacteria; p__Firmicutes; c__Clostridia; o__Clostridiales; f__Eubacteriaceae; g__Pseudoramibacter; s__
4380656	0	0	0	0	0	20	46	1	0	0	2	194	0	0	0	0	0	4	0	0	0	0	0	8	k__Bacteria; p__Actinobacteria; c__Actinobacteria; o__Actinomycetales; f__Corynebacteriaceae; g__Corynebacterium; s__
4362626	0	0	0	0	0	13	0	0	1	0	0	0	0	443	0	0	0	0	1	0	0	0	0	0	k__Bacteria; p__Firmicutes; c__Clostridia; o__Clostridiales; f__Clostridiaceae; g__Peptoniphilus; s__
4393521	41	23	0	0	0	10	2	2	0	6	0	0	2	22	19	0	2	37	49	208	342	10	2	25	k__Bacteria; p__Synergistetes; c__Synergistia; o__Synergistales; f__Dethiosulfovibrionaceae; g__Aminobacterium; s__
4303992	102	2	0	0	0	6	0	0	0	1	0	0	7	120	19	4	37	33	22	14	5	7	23	1	k__Bacteria; p__Firmicutes; c__Clostridia; o__Clostridiales; f__Clostridiaceae
4440597	0	3	0	0	0	0	83	38	0	0	0	12	0	0	0	0	0	0	0	0	0	0	0	0	k__Bacteria; p__Bacteroidetes; c__Flavobacteriia; o__Flavobacteriales; f__Flavobacteriaceae; g__Gelidibacter; s__
254504	0	1	0	0	4	4	0	0	0	0	0	0	21	0	0	0	51	84	0	0	0	0	0	13	k__Bacteria; p__Firmicutes; c__Clostridia; o__SHA-98; f__D2; g__; s__
4374930	4	0	0	0	1	1	0	1	0	0	0	0	2	0	2	0	8	2	2	2	0	1	6	6	k__Bacteria; p__Bacteroidetes; c__Bacteroidia; o__Bacteroidales; f__Porphyromonadaceae; g__; s__
818959	0	0	0	192	0	0	0	0	0	195	0	0	0	0	0	0	0	0	0	0	0	0	0	0	k__Bacteria; p__Bacteroidetes; c__Bacteroidia; o__Bacteroidales; f__Prevotellaceae; g__Prevotella; s__
1791592	0	1	0	0	0	0	41	7	0	0	37	0	0	0	0	0	0	0	0	0	0	0	0	0	k__Bacteria; p__Actinobacteria; c__Actinobacteria; o__Actinomycetales; f__Actinomycetaceae; g__; s__
219420	0	0	1	43	0	0	0	0	2	31	1	0	0	0	0	4	1	0	0	0	0	0	0	0	k__Bacteria; p__Proteobacteria; c__Betaproteobacteria; o__Rhodocyclales; f__Rhodocyclaceae; g__Dechloromonas; s__
4482772	0	1	0	0	0	3	48	5	0	0	1	49	0	0	0	0	0	2	0	0	0	0	0	3	k__Bacteria; p__Proteobacteria; c__Alphaproteobacteria; o__Rhizobiales; f__Phyllobacteriaceae
4340746	13	42	0	0	0	0	1	6	0	3	1	0	85	3	2	0	0	0	4183	267	0	0	0	142	k__Bacteria; p__Firmicutes; c__Clostridia; o__OPB54; f__; g__; s__
1124627	0	0	0	0	0	1	120	42	0	0	0	61	0	0	0	0	0	0	0	0	0	0	0	0	k__Bacteria; p__Firmicutes; c__Clostridia; o__Clostridiales; f__Clostridiaceae; g__Clostridium; s__
4414230	0	0	2	0	0	0	0	0	106	0	0	0	0	0	0	0	0	0	0	0	8	0	0	0	k__Bacteria; p__Actinobacteria; c__Actinobacteria; o__Actinomycetales; f__; g__; s__
246509	0	98	0	0	3	2	0	12	0	0	0	0	0	10	0	1	0	5	0	3	0	0	0	0	k__Bacteria; p__Firmicutes; c__Clostridia; o__OPB54; f__; g__; s__
4466137	0	16	5	43	0	0	13	41	0	62	1	4	0	0	0	1	0	0	1	0	1	0	8	0	k__Bacteria; p__Bacteroidetes; c__Bacteroidia; o__Bacteroidales; f__Porphyromonadaceae; g__Parabacteroides; s__
4478716	0	1	0	0	24	58	1	0	0	0	0	1	0	9	0	0	2	0	0	1	0	0	0	0	k__Bacteria; p__Verrucomicrobia; c__[Pedosphaerae]; o__[Pedosphaerales]; f__R4-41B; g__; s__
1636	0	0	0	0	0	0	1	1	0	0	0	0	0	0	0	0	0	0	102	149	0	0	0	0	k__Bacteria; p__Synergistetes; c__Synergistia; o__Synergistales; f__Dethiosulfovibrionaceae; g__; s__
1114352	25	0	0	0	0	1	0	0	0	0	157	0	0	0	12	587	402	38	0	0	0	888	0	0	k__Bacteria; p__Firmicutes; c__Clostridia; o__Clostridiales; f__Clostridiaceae
569482	1	0	65	1	0	0	0	0	0	2	1	0	0	0	7	0	0	0	0	0	0	1	0	0	k__Bacteria; p__Chloroflexi; c__Anaerolineae; o__Anaerolineales; f__Anaerolinaceae; g__SHD-231; s__
4382812	0	0	43	79	0	0	14	2	6	24	1	1	0	0	0	1	0	0	0	0	0	0	0	0	k__Bacteria; p__Proteobacteria; c__Alphaproteobacteria; o__Rhodobacterales; f__Rhodobacteraceae
4326870	0	0	0	0	0	0	0	0	0	0	0	0	0	0	0	0	0	0	0	0	0	0	0	114	k__Bacteria; p__Firmicutes; c__Clostridia; o__Clostridiales; f__Veillonellaceae; g__Dialister
549274	136	111	48	0	28	50	0	140	0	1	0	0	32	12	14	0	9	42	1	0	0	0	0	0	k__Bacteria; p__Firmicutes; c__Clostridia; o__Clostridiales; f__Clostridiaceae; g__Sedimentibacter; s__
273907	0	0	59	0	0	0	0	0	0	0	0	0	0	0	1	0	0	0	0	0	0	0	0	0	k__Bacteria; p__[Caldithrix]; c__KSB1; o__GW-22; f__; g__; s__
847094	0	0	2	68	0	0	0	0	1	170	15	0	0	0	0	127	13	0	0	3	0	45	0	0	k__Archaea; p__Euryarchaeota; c__Methanobacteria; o__Methanobacteriales; f__Methanobacteriaceae; g__Methanobrevibacter; s__
803335	2	0	30	1	0	1	0	0	0	0	0	18	0	0	14	0	0	0	0	0	0	0	0	0	k__Bacteria; p__Bacteroidetes; c__Bacteroidia; o__Bacteroidales; f__; g__; s__
326154	0	10	15	0	53	16	0	4	0	0	0	1	0	2	1	0	8	0	0	1	0	0	0	0	k__Bacteria; p__OP9; c__JS1; o__BA021; f__; g__; s__
1111586	0	0	0	0	0	18	1	0	0	1	133	0	8	0	0	361	106	50	0	26	0	1698	154	1	k__Bacteria; p__Firmicutes; c__Clostridia; o__Clostridiales; f__Clostridiaceae
4430327	0	0	5	2	0	1	0	0	28	0	2	0	0	0	0	1	0	0	0	0	17	0	0	0	k__Bacteria; p__Planctomycetes; c__Planctomycetia; o__Planctomycetales; f__Planctomycetaceae; g__Planctomyces; s__
4463604	0	5	0	0	0	0	36	18	0	0	0	3	0	7	0	0	0	14	0	0	1	0	0	0	k__Bacteria; p__Firmicutes; c__Clostridia; o__Clostridiales; f__Clostridiaceae; g__Sedimentibacter; s__
544161	1	0	0	0	0	0	0	0	0	0	5	0	0	0	1	11	0	0	0	3	0	8	3	0	k__Bacteria; p__Firmicutes; c__Clostridia; o__SHA-98; f__; g__; s__
4415209	0	0	2	0	0	0	2	0	56	0	0	0	0	0	0	0	0	0	0	0	3	0	0	0	k__Bacteria; p__Proteobacteria; c__Gammaproteobacteria; o__Xanthomonadales; f__Xanthomonadaceae
525200	0	0	0	0	0	3	15	1	0	0	12	53	0	1	0	0	0	1	0	0	0	0	0	0	k__Bacteria; p__Firmicutes; c__Clostridia; o__Clostridiales; f__Clostridiaceae; g__; s__
537151	7	0	129	0	0	0	0	0	0	3	0	0	0	0	5	0	0	0	0	0	0	0	0	0	k__Bacteria; p__Armatimonadetes; c__SJA-176; o__; f__; g__; s__
4360206	45	7	0	0	6	15	0	2	0	0	0	0	11	176	9	0	24	41	0	0	0	0	0	0	k__Bacteria; p__Firmicutes; c__Clostridia; o__Clostridiales; f__Peptococcaceae; g__; s__
3879979	91	803	2	0	0	2	5	0	1	17	150	0	82	0	421	322	113	8	741	1829	471	373	1408	91	k__Bacteria; p__Firmicutes; c__Clostridia; o__Clostridiales; f__Clostridiaceae; g__Sporanaerobacter; s__acetigenes
359533	0	1	0	0	0	0	1	0	0	0	137	0	0	0	0	0	0	0	0	0	0	0	1	0	k__Bacteria; p__Actinobacteria; c__Actinobacteria; o__Actinomycetales; f__Corynebacteriaceae; g__Corynebacterium; s__
240008	99	113	1	1	2	178	8	11	2	1	0	1	2427	62	12	0	1271	201	2	1	1	0	4	0	k__Bacteria; p__Firmicutes; c__Clostridia; o__OPB54; f__; g__; s__
4459634	0	2	1	1	0	0	11	0	0	1	0	0	0	0	1	0	2	0	1	0	1	4	0	192	k__Bacteria; p__Firmicutes; c__Clostridia; o__Clostridiales; f__Clostridiaceae; g__Clostridium; s__butyricum
4476640	0	61	0	1	180	311	0	33	0	1	0	2	0	64	1	0	62	1	0	14	0	0	0	0	k__Bacteria; p__Bacteroidetes; c__Bacteroidia; o__Bacteroidales; f__; g__; s__
1145091	0	0	1	0	0	0	1	0	66	4	1	0	0	0	0	0	0	0	0	0	2	0	0	0	k__Bacteria; p__Proteobacteria; c__Alphaproteobacteria; o__Rhizobiales; f__Phyllobacteriaceae; g__; s__
629486	0	6	0	0	0	0	0	0	0	0	0	0	0	0	0	0	0	0	0	0	3	0	2	37	k__Bacteria; p__Firmicutes; c__Clostridia; o__Clostridiales; f__Ruminococcaceae; g__Ruminococcus; s__
217875	915	148	0	0	8	89	0	25	1	3	0	0	746	20	3457	0	221	592	319	0	0	0	1	0	k__Bacteria; p__Firmicutes; c__Clostridia; o__Clostridiales; f__Clostridiaceae; g__Clostridium; s__
14279	0	0	0	0	0	0	0	0	0	0	0	0	0	0	0	0	0	0	0	18	0	0	0	15	k__Bacteria; p__Firmicutes; c__Clostridia; o__Clostridiales; f__Clostridiaceae; g__Peptoniphilus; s__asaccharolyticus
521752	0	0	0	0	0	1	170	15	0	0	207	52	0	0	0	0	0	0	0	0	0	0	0	0	k__Bacteria; p__Firmicutes; c__Clostridia; o__Clostridiales; f__Clostridiaceae
4480465	0	0	0	0	0	0	26	104	0	0	57	42	0	0	0	0	0	0	0	0	0	0	1	1	k__Bacteria; p__Bacteroidetes; c__Bacteroidia; o__Bacteroidales
566025	137	3	0	2	0	1	549	196	0	5	3	81	1	0	29	1	0	1	5	0	0	1	24	7	k__Bacteria; p__Firmicutes; c__Clostridia; o__Clostridiales; f__Veillonellaceae; g__vadinHB04; s__
517565	0	1	0	0	0	0	62	9	0	0	66	4	0	0	0	0	0	0	0	0	0	0	0	0	k__Bacteria; p__Firmicutes; c__Bacilli; o__Lactobacillales; f__Aerococcaceae; g__Facklamia; s__
738603	0	0	0	0	0	0	31	69	0	0	4	1	0	0	0	0	0	0	1	0	0	0	0	0	k__Bacteria; p__Bacteroidetes; c__Bacteroidia; o__Bacteroidales; f__; g__; s__
4296118	0	0	0	0	0	0	0	0	0	6	0	0	0	0	0	0	0	0	0	103	0	0	0	0	k__Bacteria; p__Bacteroidetes; c__Bacteroidia; o__Bacteroidales; f__; g__; s__
4395581	0	0	0	35	0	0	0	0	16	20	0	0	0	0	0	1	0	0	0	0	2	0	0	0	k__Bacteria; p__Proteobacteria; c__Alphaproteobacteria; o__Caulobacterales; f__Caulobacteraceae; g__Mycoplana; s__
680668	0	0	156	3	0	0	0	0	0	0	0	0	0	0	0	0	0	0	0	0	0	0	0	0	k__Bacteria; p__Proteobacteria; c__Deltaproteobacteria; o__Syntrophobacterales; f__Syntrophaceae; g__Syntrophus; s__
3954474	0	1	0	0	75	0	0	1	0	0	0	0	0	5	0	0	0	4	0	0	0	0	0	0	k__Bacteria; p__Bacteroidetes; c__Bacteroidia; o__Bacteroidales; f__; g__; s__
4475688	0	0	0	14	0	0	4	1	283	6	0	0	0	0	0	1	0	0	0	0	0	0	0	0	k__Bacteria; p__Proteobacteria; c__Betaproteobacteria; o__Rhodocyclales; f__Rhodocyclaceae; g__Dechloromonas; s__
4430948	34	7	0	0	19	598	7	3	2	0	1	0	3	350	3	3	34	22	0	1	4	0	0	0	k__Bacteria; p__Firmicutes; c__Clostridia; o__MBA08; f__; g__; s__
64192	0	3	0	0	0	0	1	0	235	0	72	3	0	0	0	0	0	0	0	0	0	0	0	0	k__Bacteria; p__Firmicutes; c__Bacilli; o__Bacillales; f__Planococcaceae; g__Solibacillus; s__
703270	9	12	29	1	0	0	22	10	0	4	0	1	1	12	42	0	0	0	24	1	0	1	0	0	k__Bacteria; p__Synergistetes; c__Synergistia; o__Synergistales; f__Synergistaceae; g__vadinCA02; s__
1139645	1165	142	13	0	257	738	22	15	1	1	0	10	171	979	216	1	973	992	3	0	1	1	3	3	k__Bacteria; p__Spirochaetes; c__Spirochaetes; o__Spirochaetales; f__Spirochaetaceae; g__Treponema; s__
4235576	9	1	0	0	0	8	0	1	0	0	0	0	1	4	5	0	13	1	0	0	0	0	4	0	k__Archaea; p__Euryarchaeota; c__Thermoplasmata; o__E2; f__WCHD3-02; g__; s__
312767	0	1	0	0	0	0	91	31	0	0	144	1	0	0	0	0	0	0	0	0	0	0	0	0	k__Bacteria; p__Firmicutes; c__Clostridia; o__Clostridiales; f__Clostridiaceae; g__; s__
834424	39	0	3	45	0	0	92	6	0	65	0	0	9	0	40	2	0	0	7	0	0	0	0	0	k__Bacteria; p__Spirochaetes; c__Spirochaetes; o__Spirochaetales; f__Spirochaetaceae; g__Treponema; s__
545840	0	0	0	3	0	0	0	0	0	57	0	0	0	0	0	0	0	0	0	0	0	3	0	0	k__Bacteria; p__Synergistetes; c__Synergistia; o__Synergistales; f__Synergistaceae; g__; s__
4324971	0	0	0	0	0	0	0	0	0	0	0	0	0	0	0	0	0	0	16	34	0	0	11	0	k__Bacteria; p__Spirochaetes; c__Spirochaetes; o__Sphaerochaetales; f__Sphaerochaetaceae; g__Sphaerochaeta; s__
547696	5	413	0	0	0	0	2	0	0	0	143	0	0	0	22	570	32	0	0	0	9	247	0	0	k__Bacteria; p__Bacteroidetes; c__Bacteroidia; o__Bacteroidales; f__Porphyromonadaceae; g__; s__
217507	0	0	0	0	0	0	1	0	92	0	0	26	0	0	0	0	0	0	0	0	6	0	0	3	k__Bacteria; p__Proteobacteria; c__Gammaproteobacteria; o__Alteromonadales; f__OM60; g__Congregibacter; s__
681739	113	70	0	0	0	20	0	0	0	37	0	0	28	0	139	49	33	9	260	113	0	96	249	90	k__Bacteria; p__Bacteroidetes; c__Bacteroidia; o__Bacteroidales; f__Porphyromonadaceae; g__; s__
4453060	26	1	0	0	0	176	4	2	148	0	0	60	107	117	131	7	0	63	27	23	66	28	16	60	k__Bacteria; p__Firmicutes; c__Bacilli; o__Lactobacillales; f__Enterococcaceae
4323724	0	0	0	0	4	1	0	3	0	0	0	0	0	2	3	0	87	3	0	0	0	0	1	0	k__Bacteria; p__Bacteroidetes; c__Bacteroidia; o__Bacteroidales; f__Porphyromonadaceae; g__; s__
151209	0	0	118	0	0	0	0	0	0	0	0	0	0	0	1	0	0	0	0	0	0	0	0	0	k__Archaea; p__Euryarchaeota; c__Methanobacteria; o__Methanobacteriales; f__WSA2; g__; s__
3064451	0	0	0	0	0	5	2	0	0	0	0	0	0	21	0	0	1	2	0	51	0	0	0	0	k__Archaea; p__Euryarchaeota; c__Thermoplasmata; o__E2; f__WCHD3-02; g__; s__
75475	0	0	0	0	0	0	0	0	0	0	0	396	0	0	0	0	0	0	0	0	0	0	0	0	k__Bacteria; p__Firmicutes; c__Clostridia; o__Clostridiales; f__Clostridiaceae; g__Peptoniphilus; s__asaccharolyticus
4342928	3	2	0	0	0	0	89	64	0	1	100	5	0	1	0	0	0	2	2	0	0	0	29	0	k__Bacteria; p__Bacteroidetes; c__Bacteroidia; o__Bacteroidales; f__Porphyromonadaceae; g__; s__
1142199	36	8	0	0	3	0	0	0	0	3	0	1	0	16	27	0	0	0	0	84	0	0	0	0	k__Bacteria; p__Proteobacteria; c__Gammaproteobacteria; o__Xanthomonadales; f__Xanthomonadaceae; g__Ignatzschineria; s__
2267230	0	0	0	0	1	3	0	0	0	0	0	0	19	13	0	0	5	4	11	0	0	0	0	0	k__Bacteria; p__Firmicutes; c__Clostridia; o__Thermoanaerobacterales; f__Thermoanaerobacteraceae; g__; s__
4352875	2	30	0	0	0	0	0	0	0	0	0	0	0	0	0	0	0	0	1	0	0	0	4	59	k__Bacteria; p__Firmicutes; c__Clostridia; o__Clostridiales; f__Ruminococcaceae; g__Oscillospira; s__
4451212	0	5	0	0	0	0	0	0	0	2	30	0	0	0	0	55	3	0	0	2	9	5	0	387	k__Bacteria; p__Firmicutes; c__Clostridia; o__Clostridiales; f__Clostridiaceae; g__Caloramator; s__
1135576	0	2	0	0	0	2	50	3	0	0	30	15	0	0	0	0	0	0	0	0	0	0	6	3	k__Bacteria; p__Actinobacteria; c__Actinobacteria; o__Actinomycetales; f__Dietziaceae; g__Dietzia; s__
4330939	0	2	4	0	0	0	23	9	40	1	17	0	0	0	1	0	0	0	3	1	1	0	1	0	k__Bacteria; p__Proteobacteria; c__Gammaproteobacteria; o__Xanthomonadales; f__Xanthomonadaceae; g__Luteimonas; s__
701130	0	0	492	0	3059	37	0	2	0	1	0	1	0	0	1	0	486	0	0	0	1	0	1	0	k__Bacteria; p__Bacteroidetes; c__Bacteroidia; o__Bacteroidales
642900	0	0	136	0	0	0	0	0	0	0	0	0	0	0	8	0	0	0	0	0	0	0	0	0	k__Bacteria; p__Proteobacteria; c__Deltaproteobacteria; o__Syntrophobacterales; f__Syntrophaceae
2144666	0	0	0	0	51	65	1	0	0	0	0	0	0	37	0	0	42	0	0	0	0	0	0	0	k__Bacteria; p__Firmicutes; c__Clostridia; o__Clostridiales; f__Clostridiaceae; g__; s__
4373617	0	0	0	0	0	0	0	0	77	0	0	0	0	0	0	0	0	0	0	0	18	0	0	1	k__Bacteria; p__Proteobacteria; c__Gammaproteobacteria; o__Xanthomonadales; f__Sinobacteraceae; g__; s__
110696	0	5	0	0	9	4	0	0	1	0	0	0	0	4	0	0	8	26	0	0	0	0	0	0	k__Bacteria; p__OD1; c__ABY1; o__; f__; g__; s__
815800	2	0	171	0	0	0	0	0	0	0	0	0	0	0	0	0	0	0	0	0	0	0	0	0	k__Bacteria; p__Proteobacteria; c__Deltaproteobacteria; o__Syntrophobacterales; f__Syntrophaceae
613280	0	37	0	0	0	0	0	11	0	0	0	0	18	20	0	0	0	0	2	0	0	0	0	0	k__Bacteria; p__Firmicutes; c__Clostridia; o__MBA08; f__; g__; s__
1130732	0	0	0	0	0	0	1	0	66	1	0	0	0	0	0	0	0	0	1	0	1	0	0	0	k__Bacteria; p__Proteobacteria; c__Gammaproteobacteria; o__Xanthomonadales; f__Xanthomonadaceae; g__Dokdonella; s__
4476464	0	0	0	0	0	0	0	2	0	0	32	16	0	0	0	0	0	0	0	0	0	0	1	0	k__Bacteria; p__Tenericutes; c__Mollicutes; o__Acholeplasmatales; f__Acholeplasmataceae; g__Acholeplasma; s__
804119	8	1	0	0	0	0	0	0	0	0	0	0	1	0	1	5	0	1	2	0	0	1	2	4	k__Bacteria; p__Firmicutes; c__Clostridia; o__Clostridiales; f__Clostridiaceae; g__Clostridium; s__tetani
4356816	0	0	0	1	0	0	1231	2153	0	1	0	0	0	0	0	0	0	0	7	0	0	0	0	0	k__Bacteria; p__Bacteroidetes; c__Bacteroidia; o__Bacteroidales; f__; g__; s__
540190	0	0	0	65	0	0	0	0	0	113	5	0	0	0	0	9	0	0	0	0	0	0	0	0	k__Bacteria; p__Firmicutes; c__Clostridia; o__Clostridiales; f__Lachnospiraceae; g__Shuttleworthia; s__
838192	0	0	8	8	0	0	0	0	43	3	0	0	0	0	0	0	0	0	0	0	0	0	0	0	k__Bacteria; p__Actinobacteria; c__Actinobacteria; o__Actinomycetales; f__Intrasporangiaceae
3324203	0	170	0	1	0	1	5	17	0	18	0	2	186	173	0	0	0	2	0	2	0	0	0	0	k__Archaea; p__Euryarchaeota; c__Methanomicrobia; o__Methanosarcinales; f__Methanosarcinaceae; g__Methanosarcina; s__
2432779	1	0	0	1	0	0	110	125	0	0	1	0	0	0	0	0	1	2	0	0	0	0	0	0	k__Bacteria; p__Bacteroidetes; c__Bacteroidia; o__Bacteroidales; f__Porphyromonadaceae; g__; s__
4475399	0	4	1	0	1	0	66	31	0	0	1	3	7	1	0	0	0	1	0	0	0	0	0	0	k__Bacteria; p__Firmicutes; c__Clostridia; o__Clostridiales; f__Clostridiaceae; g__Clostridium; s__
114700	0	0	0	1	0	0	17	10	0	0	1	78	0	0	0	0	0	0	0	0	0	0	0	0	k__Bacteria; p__Bacteroidetes; c__Bacteroidia; o__Bacteroidales
1124439	0	13	13	0	273	25	3	16	0	0	1	0	7	22	3	0	1	7	0	1	0	0	0	0	k__Bacteria; p__Bacteroidetes; c__Bacteroidia; o__Bacteroidales; f__Bacteroidaceae; g__; s__
1126467	0	0	17	24	0	4	0	0	21	5	0	33	0	0	0	1	0	1	0	0	1	0	0	3	k__Bacteria; p__Actinobacteria; c__Actinobacteria; o__Actinomycetales; f__Dietziaceae; g__Dietzia; s__
2766548	0	27	8	0	2	2	0	15	0	0	0	0	3	2	0	0	0	0	0	0	0	0	0	0	k__Bacteria; p__Firmicutes; c__Clostridia; o__Clostridiales; f__Syntrophomonadaceae; g__Syntrophomonas; s__
534780	0	47	0	0	0	6	0	3	0	0	0	0	0	14	0	0	0	2	0	0	0	0	0	0	k__Bacteria; p__Firmicutes; c__Clostridia
4443276	0	31	3	0	10	365	157	54	0	0	76	299	0	0	0	0	0	0	0	0	0	0	0	0	k__Bacteria; p__Proteobacteria; c__Gammaproteobacteria; o__Pseudomonadales; f__Pseudomonadaceae; g__; s__
1104568	20	350	0	0	31	476	1	80	0	3	0	0	31	112	0	0	14	21	4	1	0	0	0	0	k__Bacteria; p__Firmicutes; c__Clostridia; o__MBA08; f__; g__; s__
4483490	0	0	21	17	0	0	32	10	75	32	0	0	0	0	0	1	0	0	0	0	1	0	0	0	k__Bacteria; p__Proteobacteria; c__Betaproteobacteria; o__Burkholderiales; f__Comamonadaceae; g__Simplicispira; s__
269608	0	0	272	3	0	0	0	0	0	0	1	0	0	0	0	0	0	0	0	0	0	0	0	0	k__Bacteria; p__Proteobacteria; c__Deltaproteobacteria; o__Syntrophobacterales; f__Syntrophaceae; g__; s__
736489	0	0	199	4	0	0	0	0	0	0	0	0	0	0	0	0	0	0	0	0	0	0	0	0	k__Bacteria; p__Proteobacteria; c__Deltaproteobacteria; o__Syntrophobacterales; f__Syntrophaceae; g__Syntrophus; s__
4432463	0	0	0	0	0	0	3	0	0	0	33	0	0	0	0	169	9	0	7	50	7	55	6	16	k__Bacteria; p__Firmicutes; c__Clostridia; o__Coriobacteriales; f__Coriobacteriaceae
566078	43	959	1	0	62	307	1	419	0	5	0	0	174	330	1	0	182	744	291	68	0	0	2	0	k__Bacteria
4460740	0	0	0	0	0	1	0	1	0	0	0	55	0	0	0	0	0	0	0	0	0	0	0	0	k__Bacteria; p__Proteobacteria; c__Gammaproteobacteria; o__Oceanospirillales; f__Oceanospirillaceae; g__Marinobacterium; s__
150477	0	0	4	0	0	0	2	0	1	0	1	0	0	0	0	7	0	0	0	0	141	5	0	0	k__Archaea; p__Euryarchaeota; c__Methanobacteria; o__Methanobacteriales; f__Methanobacteriaceae; g__Methanosphaera; s__
4414414	0	2	0	0	1	3	30	3	0	0	334	0	0	0	0	0	0	0	0	0	0	0	0	0	k__Bacteria; p__Firmicutes; c__Bacilli; o__Lactobacillales; f__Aerococcaceae; g__; s__
4448724	0	1	0	0	0	0	1	6	0	0	269	27	0	0	0	0	0	0	0	0	0	0	0	0	k__Bacteria; p__Firmicutes; c__Clostridia; o__Clostridiales; f__Ruminococcaceae; g__Ruminococcus; s__
4354866	0	14	0	0	6	10	411	223	0	0	646	6	0	0	0	0	0	1	2	2	0	0	47	0	k__Bacteria; p__Bacteroidetes; c__Bacteroidia; o__Bacteroidales; f__Porphyromonadaceae; g__; s__
4482516	0	0	66	13	0	0	0	0	21	8	0	0	0	0	2	5	0	0	0	0	6	2	0	0	k__Bacteria; p__Firmicutes; c__Clostridia; o__Clostridiales
3312999	40	1	4	0	0	6	0	0	0	0	0	3	1	0	3	0	2	11	0	0	0	0	0	1	k__Bacteria; p__Spirochaetes; c__Spirochaetes; o__Spirochaetales; f__Spirochaetaceae; g__Treponema; s__
4452511	0	0	0	2	0	0	0	0	122	1	0	0	0	0	0	0	0	0	0	0	0	0	0	0	k__Bacteria; p__Actinobacteria; c__Acidimicrobiia; o__Acidimicrobiales; f__Microthrixaceae; g__Candidatus Microthrix
338757	0	0	0	0	0	0	0	0	0	0	1	0	0	0	0	2	0	0	0	2	2	2	36	216	k__Bacteria; p__Firmicutes; c__Bacilli; o__Lactobacillales; f__Lactobacillaceae; g__Lactobacillus; s__mucosae
4483990	0	0	0	0	0	0	0	2	0	0	56	1	0	0	0	0	0	0	0	0	0	0	2	0	k__Bacteria; p__Bacteroidetes; c__Bacteroidia; o__Bacteroidales; f__; g__; s__
310786	0	20	0	0	0	0	27	19	0	0	6	4	0	1	0	0	0	0	0	0	0	0	2	1	k__Bacteria; p__Firmicutes; c__Clostridia; o__Clostridiales; f__Ruminococcaceae; g__; s__
4343070	0	0	0	0	0	369	8	2	1	0	0	5	2	1	2	0	0	2	1	0	0	0	2	0	k__Bacteria; p__Tenericutes; c__Mollicutes; o__Acholeplasmatales; f__Acholeplasmataceae; g__; s__
4426548	0	0	1	0	0	0	92	29	0	0	0	1	0	0	0	0	0	0	1	0	0	0	0	0	k__Bacteria; p__Bacteroidetes; c__Flavobacteriia; o__Flavobacteriales; f__Flavobacteriaceae; g__Gelidibacter; s__
22697	0	0	0	1	0	0	0	0	0	3	0	0	0	0	0	0	1	0	0	53	0	0	125	11	k__Bacteria; p__Firmicutes; c__Clostridia; o__Clostridiales; f__Veillonellaceae; g__Phascolarctobacterium; s__
99357	0	0	0	0	0	0	102	14	0	0	0	59	0	0	0	0	0	1	5	0	0	0	0	12	k__Bacteria; p__Thermi; c__Deinococci; o__Deinococcales; f__Deinococcaceae; g__Deinococcus; s__
139337	0	0	0	146	0	0	0	4	0	196	0	0	0	0	0	0	1	0	0	0	0	0	0	0	k__Bacteria; p__Bacteroidetes; c__Bacteroidia; o__Bacteroidales; f__Bacteroidaceae; g__Bacteroides
821401	0	56	0	0	0	1	96	26	0	0	25	13	0	49	0	0	0	1	3	0	0	0	3	0	k__Bacteria; p__Firmicutes; c__Clostridia; o__Clostridiales; f__Lachnospiraceae; g__Butyrivibrio; s__
539418	34	1	0	0	0	16	0	0	0	0	0	0	74	15	130	1	76	5	0	0	0	0	0	0	k__Bacteria; p__Firmicutes; c__Clostridia; o__Clostridiales
565090	0	0	1	0	0	0	181	113	0	0	2	0	0	0	0	0	0	0	0	0	0	0	0	0	k__Bacteria; p__Bacteroidetes; c__Bacteroidia; o__Bacteroidales; f__; g__; s__
4306946	0	13	0	0	0	21	0	0	0	0	0	0	0	2	0	1	0	29	0	0	0	0	0	0	k__Bacteria; p__Firmicutes; c__Clostridia; o__Clostridiales; f__Peptococcaceae; g__Pelotomaculum; s__
114575	0	2	0	0	0	0	0	0	0	0	0	0	0	0	0	0	0	0	0	0	0	0	0	121	k__Bacteria; p__Firmicutes; c__Clostridia; o__Clostridiales; f__Ruminococcaceae; g__Ruminococcus; s__
1110591	0	0	0	0	0	0	1	0	0	4	122	0	0	0	0	157	18	3	19	114	50	0	151	35	k__Bacteria; p__Firmicutes; c__Clostridia; o__Thermoanaerobacterales; f__Thermoanaerobacteraceae; g__; s__
4335555	28	1	1	0	0	0	4	1	0	0	0	0	3	1	5	0	4	0	5	0	0	0	0	0	k__Bacteria; p__Firmicutes; c__Clostridia; o__Clostridiales; f__Clostridiaceae; g__Clostridium; s__
545538	0	0	121	0	0	0	0	0	0	0	0	0	0	0	0	0	0	0	0	0	0	0	0	0	k__Bacteria; p__Acidobacteria; c__Sva0725; o__Sva0725; f__; g__; s__
4358602	0	0	0	1	0	0	0	1	0	1	0	0	0	0	0	4	0	0	0	0	7	3	28	164	k__Bacteria; p__Firmicutes; c__Bacilli; o__Lactobacillales; f__Lactobacillaceae; g__Lactobacillus; s__mucosae
691885	9	0	782	2	0	2	0	0	0	1	0	25	0	0	36	0	0	0	0	0	0	0	0	0	k__Bacteria; p__Bacteroidetes; c__Bacteroidia; o__Bacteroidales; f__; g__; s__
1144275	0	1	0	0	0	15	0	0	0	0	0	0	0	79	0	0	0	1	0	0	0	0	0	0	k__Bacteria; p__Firmicutes; c__; o__; f__; g__; s__
4384772	0	0	0	0	0	0	0	0	0	0	0	0	0	0	0	0	0	0	0	0	0	0	0	39	k__Bacteria; p__Firmicutes; c__Clostridia; o__Clostridiales; f__Veillonellaceae
721594	7	0	363	0	8	1	0	0	0	0	0	0	2	1	116	0	4	0	0	0	0	0	0	0	k__Bacteria; p__Firmicutes; c__Clostridia; o__SHA-98; f__; g__; s__
70626	0	1	0	0	0	0	5	6	0	0	1	36	0	0	0	0	0	0	0	0	0	0	0	2	k__Bacteria; p__Proteobacteria; c__Gammaproteobacteria; o__HTCC2188; f__211ds20; g__; s__
1106475	0	0	0	0	0	0	0	0	0	0	159	0	0	0	0	275	21	0	0	3	0	53	31	0	k__Bacteria; p__Firmicutes; c__Clostridia; o__Clostridiales
4472073	53	0	0	0	0	30	1	0	0	0	0	0	65	0	15	0	1	89	1	1	0	0	0	0	k__Bacteria; p__Firmicutes; c__Clostridia; o__Thermoanaerobacterales; f__; g__; s__
269502	0	3	0	0	0	0	0	45	0	0	0	0	0	0	0	0	0	0	0	2	0	0	0	0	k__Bacteria; p__Bacteroidetes; c__Bacteroidia; o__Bacteroidales; f__Porphyromonadaceae; g__Dysgonomonas; s__
1127736	0	0	6	4	1	0	0	0	196	2	0	1	0	0	0	0	1	0	0	0	5	0	0	0	k__Bacteria; p__Actinobacteria; c__Actinobacteria; o__Actinomycetales; f__Gordoniaceae; g__Gordonia; s__
4333751	0	0	0	2	0	2	13	0	49	0	2	41	0	0	0	0	1	1	0	0	3	0	0	3	k__Bacteria; p__Chloroflexi; c__Thermomicrobia; o__JG30-KF-CM45; f__; g__; s__
48579	132	0	218	5	0	1	0	0	0	0	0	0	0	0	57	0	0	0	0	0	0	1	0	0	k__Bacteria; p__Chloroflexi; c__Anaerolineae; o__Anaerolineales; f__Anaerolinaceae; g__T78; s__
547021	0	0	35	0	0	1	4	1	0	0	0	8	0	0	1	0	0	1	0	0	0	0	0	0	k__Bacteria; p__Synergistetes; c__Synergistia; o__Synergistales; f__Dethiosulfovibrionaceae; g__HA73; s__
648916	174	1	0	0	1	117	0	4	1	2	18	1	104	1570	302	0	281	581	51	55	1	0	54	40	k__Bacteria; p__Firmicutes; c__Clostridia; o__Clostridiales; f__Clostridiaceae; g__; s__
109485	0	143	0	0	18	6	685	69	0	1	148	49	0	2	0	0	0	1	0	0	0	0	2	0	k__Bacteria; p__Bacteroidetes; c__Bacteroidia; o__Bacteroidales; f__Marinilabiaceae; g__; s__
4407979	0	1	0	1	0	0	1	0	161	1	0	2	0	0	0	0	1	0	0	0	0	0	0	0	k__Bacteria; p__Firmicutes; c__Bacilli; o__Bacillales; f__Planococcaceae; g__Solibacillus; s__
12562	0	0	0	0	1	37	0	0	0	0	0	0	24	5	0	0	3	5	0	0	0	0	0	1	k__Bacteria; p__Actinobacteria; c__Actinobacteria; o__Actinomycetales; f__Actinomycetaceae; g__Actinomyces; s__europaeus
4345942	0	0	2	0	0	0	0	0	88	0	0	0	0	0	0	0	0	0	0	0	3	0	0	0	k__Bacteria; p__Proteobacteria; c__Alphaproteobacteria; o__Rhodospirillales; f__; g__; s__
624463	0	24	0	0	16	0	0	0	0	0	0	0	0	4	0	0	0	0	0	0	0	0	0	0	k__Bacteria; p__Firmicutes; c__Clostridia; o__SHA-98; f__D2; g__; s__
4369255	0	0	9	0	0	0	31	74	0	0	2	5	0	0	1	0	0	0	0	0	0	0	0	0	k__Bacteria; p__Firmicutes; c__Clostridia; o__Clostridiales; f__Clostridiaceae; g__Clostridium; s__
151126	0	0	18	9	0	0	0	0	72	48	2	0	0	0	0	1	0	0	0	0	7	0	0	0	k__Bacteria; p__Cyanobacteria; c__4C0d-2; o__MLE1-12; f__; g__; s__
4400162	12	0	0	0	0	26	0	1	0	4	0	0	46	4	100	0	5	231	147	88	29	0	257	47	k__Bacteria; p__Firmicutes; c__Clostridia; o__Clostridiales; f__Clostridiaceae
4450400	162	15	0	0	134	90	1	3	2	77	0	0	128	41	203	0	517	177	288	418	1	78	1206	670	k__Bacteria; p__Bacteroidetes; c__Bacteroidia; o__Bacteroidales; f__Porphyromonadaceae; g__; s__
153168	0	4	0	0	0	1	5	3	0	0	1	3	0	0	0	0	0	2	7	8	0	0	11	0	k__Archaea; p__Euryarchaeota; c__Methanobacteria; o__Methanobacteriales; f__Methanobacteriaceae; g__Methanobrevibacter; s__
4426991	0	0	0	0	0	8	0	0	0	0	0	0	0	40	12	0	16	11	0	0	0	0	1	0	k__Bacteria; p__Firmicutes; c__Clostridia; o__Clostridiales; f__Clostridiaceae
248069	0	0	0	0	0	0	0	0	0	0	31	0	0	0	0	48	1	0	0	11	0	41	1	3	k__Bacteria; p__Firmicutes; c__Clostridia; o__Clostridiales
808245	0	7	0	2	0	4	211	29	2	0	202	19	0	3	0	0	0	1	0	0	0	0	3	1	k__Bacteria; p__Actinobacteria; c__Actinobacteria; o__Actinomycetales; f__Corynebacteriaceae; g__Corynebacterium; s__
548585	38	142	0	0	1	2	1	0	1	8	703	0	5	3	265	2071	199	140	16	580	100	163	516	194	k__Bacteria; p__Firmicutes; c__Clostridia; o__Clostridiales; f__Clostridiaceae
252469	0	0	0	0	0	0	0	0	0	0	0	0	0	0	0	0	0	0	63	0	0	0	0	0	k__Bacteria; p__Firmicutes; c__Clostridia; o__MBA08; f__; g__; s__
4344483	0	0	5	10	0	0	0	0	61	1	1	1	0	0	0	0	0	0	0	0	5	0	0	0	k__Bacteria; p__Proteobacteria; c__Alphaproteobacteria; o__Rhodobacterales; f__Rhodobacteraceae
35565	0	0	0	9	0	0	1	0	54	7	0	0	0	0	0	1	0	0	0	0	2	0	0	0	k__Bacteria; p__Proteobacteria; c__Alphaproteobacteria; o__Rhodobacterales; f__Rhodobacteraceae
245404	8	0	0	0	0	1	0	0	0	0	0	0	21	0	0	0	6	1	0	0	0	0	0	0	k__Bacteria; p__Firmicutes; c__Clostridia; o__OPB54; f__; g__; s__
4317034	0	1	0	0	0	0	0	1	0	0	43	2	0	0	0	0	0	0	0	1	0	0	2	1	k__Bacteria; p__Bacteroidetes; c__Bacteroidia; o__Bacteroidales; f__Bacteroidaceae; g__5-7N15; s__
4483895	0	0	0	59	0	0	0	0	6	15	0	0	0	0	0	0	0	0	0	0	0	0	0	0	k__Bacteria; p__Proteobacteria; c__Gammaproteobacteria; o__Aeromonadales; f__Aeromonadaceae; g__; s__
3133081	0	0	2	0	0	0	1	0	68	0	0	0	0	0	0	0	1	0	0	0	3	0	0	0	k__Bacteria; p__Proteobacteria; c__Alphaproteobacteria; o__Rhodobacterales; f__Rhodobacteraceae
4350702	547	40	0	0	3	3	19	37	1	0	13	13	10	2	173	0	0	4	661	0	0	0	0	0	k__Bacteria; p__Firmicutes; c__Clostridia
512702	0	10	0	0	0	1	28	265	0	0	123	133	0	6	0	0	0	1	0	0	0	0	19	1	k__Bacteria; p__Bacteroidetes; c__Bacteroidia; o__Bacteroidales; f__Bacteroidaceae; g__; s__
4416557	0	0	61	0	0	0	0	16	0	0	0	0	0	0	1	0	0	1	0	0	0	0	0	0	k__Bacteria; p__Firmicutes
4337280	0	0	0	0	0	0	2	0	0	0	4	40	0	0	0	0	0	0	0	0	0	0	0	0	k__Bacteria; p__SR1; c__; o__; f__; g__; s__
4064681	0	0	0	0	0	0	0	0	0	0	0	40	0	0	0	0	0	0	0	0	0	0	0	0	k__Bacteria; p__Cyanobacteria; c__S15B-MN24; o__; f__; g__; s__
218918	0	17	0	1	11	13	167	48	0	1	138	57	0	0	0	0	0	0	1	0	0	0	0	0	k__Bacteria; p__Proteobacteria; c__Gammaproteobacteria; o__Pseudomonadales; f__Pseudomonadaceae; g__; s__
101553	0	8	1	0	0	0	0	0	0	0	0	0	0	0	0	0	0	0	0	0	295	0	0	7	k__Archaea; p__Euryarchaeota; c__Methanobacteria; o__Methanobacteriales; f__Methanobacteriaceae; g__Methanobacterium; s__
668575	0	0	0	0	22	3	0	0	0	0	0	0	4	3	0	0	1	2	0	0	0	0	0	0	k__Bacteria; p__Firmicutes; c__Clostridia; o__MBA08; f__; g__; s__
4315361	0	85	0	0	0	5	22	11	0	0	127	13	0	5	0	0	0	1	0	2	0	0	1	0	k__Bacteria; p__Proteobacteria; c__Gammaproteobacteria; o__Pseudomonadales; f__Pseudomonadaceae; g__; s__
1818318	0	2	0	0	0	0	0	0	0	0	0	0	0	0	0	0	0	0	0	0	0	0	0	17	k__Bacteria; p__Firmicutes; c__Clostridia; o__Clostridiales; f__Ruminococcaceae; g__Ruminococcus; s__
1049750	0	0	0	5	0	0	0	0	82	4	0	0	0	0	0	0	0	0	0	0	0	0	0	0	k__Bacteria; p__Proteobacteria; c__Alphaproteobacteria; o__Caulobacterales; f__Caulobacteraceae
1128285	0	1	0	0	9	10	0	0	0	0	0	0	2	5	11	0	281	48	0	0	0	0	0	0	k__Archaea; p__Euryarchaeota; c__Methanomicrobia; o__Methanosarcinales; f__Methanosarcinaceae; g__Methanosarcina; s__
4326494	4	0	73	0	0	0	0	0	0	0	0	0	0	0	2	0	0	0	0	0	0	0	0	0	k__Bacteria; p__Planctomycetes; c__Phycisphaerae; o__; f__; g__; s__
New.ReferenceOTU29	0	0	0	234	0	0	0	0	0	119	17	0	0	0	0	27	2	0	0	0	0	1	0	0	k__Bacteria; p__Bacteroidetes; c__Bacteroidia; o__Bacteroidales; f__Prevotellaceae; g__Prevotella; s__
New.ReferenceOTU6187	0	0	0	0	0	0	0	1	0	0	0	0	1	0	3	6	0	0	0	0	0	170	86	0	k__Bacteria
New.ReferenceOTU109	13	0	0	0	5	3	0	0	0	0	0	0	0	3	2	0	5	4	0	1	0	0	0	0	k__Bacteria; p__Firmicutes; c__Clostridia; o__Clostridiales; f__Clostridiaceae; g__Clostridium; s__
New.ReferenceOTU108	203	0	0	1	0	0	0	0	0	3	0	0	0	0	3	0	0	0	0	0	0	0	0	0	k__Bacteria; p__Bacteroidetes; c__Bacteroidia; o__Bacteroidales
New.ReferenceOTU103	0	0	0	63	0	0	0	0	1	70	0	0	0	0	0	0	0	0	0	0	0	1	0	0	k__Bacteria; p__Firmicutes; c__Clostridia; o__Clostridiales; f__Ruminococcaceae
New.ReferenceOTU102	0	0	0	0	0	0	0	0	0	0	0	0	0	0	0	0	0	0	0	0	0	0	0	42	k__Bacteria; p__Firmicutes; c__Clostridia; o__Clostridiales; f__Ruminococcaceae
New.ReferenceOTU101	0	0	0	78	0	0	0	3	0	200	2	0	0	0	0	6	0	0	0	0	0	0	0	0	k__Bacteria; p__Bacteroidetes; c__Bacteroidia; o__Bacteroidales; f__Prevotellaceae; g__Prevotella; s__
New.ReferenceOTU100	72	0	1	1	0	0	0	16	0	0	0	0	1	0	3	0	0	0	0	0	0	0	20	0	k__Bacteria; p__Spirochaetes; c__Spirochaetes; o__Spirochaetales; f__Spirochaetaceae; g__Treponema; s__
New.ReferenceOTU105	0	0	0	67	0	0	0	0	0	58	0	0	0	0	0	1	1	0	0	0	0	0	0	0	k__Bacteria; p__Firmicutes; c__Clostridia; o__Clostridiales; f__Veillonellaceae; g__Megasphaera; s__
New.ReferenceOTU104	7	1	0	0	4	3	0	1	0	0	0	0	1	2	3	0	0	3	7	0	0	0	0	0	k__Bacteria; p__Firmicutes; c__Clostridia; o__Thermoanaerobacterales; f__Thermoanaerobacteraceae; g__Tepidanaerobacter; s__
New.ReferenceOTU129	0	0	0	0	0	0	0	0	0	0	0	0	0	0	0	0	0	0	0	0	0	0	0	38	k__Bacteria; p__Firmicutes; c__Clostridia; o__Clostridiales
New.ReferenceOTU128	0	0	0	8	0	0	0	0	0	54	0	0	0	0	0	0	0	0	0	0	0	0	0	0	k__Bacteria; p__Firmicutes; c__Clostridia; o__Clostridiales; f__Clostridiaceae; g__Clostridium; s__
New.ReferenceOTU124	0	0	0	1	0	0	4	19	0	1	66	0	0	0	0	0	0	0	0	0	0	0	1	0	k__Bacteria; p__Bacteroidetes; c__Bacteroidia; o__Bacteroidales; f__p-2534-18B5; g__; s__
New.ReferenceOTU127	0	0	122	2	0	0	0	0	0	0	0	0	0	0	0	0	0	0	0	0	0	0	0	0	k__Bacteria; p__Bacteroidetes; c__Bacteroidia; o__Bacteroidales; f__; g__; s__
New.ReferenceOTU120	0	0	0	8	0	0	0	0	0	103	0	0	0	0	0	0	0	0	0	0	0	0	0	0	k__Bacteria; p__Bacteroidetes; c__Bacteroidia; o__Bacteroidales
New.ReferenceOTU122	0	0	0	33	0	0	0	0	0	52	0	0	0	0	0	0	0	0	0	0	0	0	0	0	k__Bacteria; p__Bacteroidetes; c__Bacteroidia; o__Bacteroidales
New.ReferenceOTU5148	15	0	0	0	0	0	0	0	0	0	0	0	3	22	1	0	6	7	0	0	0	0	0	0	k__Bacteria; p__Firmicutes; c__Clostridia; o__Clostridiales; f__Clostridiaceae
New.ReferenceOTU141	0	0	0	0	0	0	1	0	0	0	196	19	0	0	0	0	0	0	0	0	0	0	8	0	k__Bacteria; p__Tenericutes; c__Mollicutes; o__Acholeplasmatales; f__Acholeplasmataceae; g__Acholeplasma; s__
New.ReferenceOTU140	0	0	0	0	0	0	0	0	78	0	0	0	0	0	0	0	0	0	0	0	3	0	0	0	k__Bacteria; p__Tenericutes; c__Mollicutes; o__RsaHF231; f__; g__; s__
New.ReferenceOTU149	0	0	0	23	0	0	1	0	0	45	0	0	0	0	0	0	0	0	0	0	0	2	0	0	k__Bacteria; p__Firmicutes; c__Clostridia; o__Clostridiales; f__Ruminococcaceae; g__Ruminococcus
New.ReferenceOTU148	1	36	0	0	0	6	0	2	0	0	0	0	0	5	0	0	0	0	0	0	0	0	0	0	k__Bacteria
New.ReferenceOTU106	0	0	0	5	0	0	0	0	0	47	0	0	0	0	0	0	0	0	0	0	0	0	0	0	k__Bacteria; p__Bacteroidetes; c__Bacteroidia; o__Bacteroidales; f__Prevotellaceae; g__Prevotella; s__
New.ReferenceOTU628	0	0	1	0	0	0	2	0	0	0	0	0	0	0	0	0	1	0	29	181	0	0	22	0	k__Archaea; p__Euryarchaeota; c__Thermoplasmata; o__E2; f__WCHD3-02; g__; s__
New.ReferenceOTU18	0	7	0	0	0	0	0	0	0	0	0	0	0	0	0	0	0	0	0	0	1	0	0	203	k__Bacteria; p__Firmicutes; c__Clostridia; o__Clostridiales; f__Ruminococcaceae
New.ReferenceOTU19	0	42	0	0	2	21	1	7	0	0	0	0	0	37	0	0	2	4	2	0	0	0	0	0	k__Bacteria; p__Firmicutes
New.ReferenceOTU12	114	0	0	0	0	5	0	0	0	0	0	0	3	73	6	0	4	30	4	11	7	1	12	17	k__Bacteria; p__Firmicutes; c__Clostridia; o__Clostridiales; f__Clostridiaceae; g__; s__
New.ReferenceOTU13	4	0	0	0	0	17	0	2	0	0	0	0	4	0	23	0	0	0	0	0	0	0	0	0	k__Bacteria
New.ReferenceOTU10	0	3	0	0	0	47	2	2	0	0	0	0	167	4	0	0	0	2	0	0	0	0	0	0	k__Bacteria; p__Spirochaetes; c__WWE1; o__[Cloacamonales]; f__[Cloacamonaceae]; g__W22; s__
New.ReferenceOTU11	0	0	0	0	291	4	0	0	0	0	0	0	0	0	0	0	29	0	0	0	0	0	0	0	k__Bacteria; p__Firmicutes; c__Clostridia; o__Clostridiales; f__Clostridiaceae; g__Clostridium; s__
New.ReferenceOTU16	0	0	0	0	5	3	0	0	0	0	0	0	0	0	0	0	0	0	0	0	0	0	1	0	k__Bacteria; p__Synergistetes; c__Synergistia; o__Synergistales; f__Dethiosulfovibrionaceae; g__HA73; s__
New.ReferenceOTU17	0	0	0	0	0	0	0	3	603	1	0	0	0	0	0	0	0	0	0	0	9	0	0	0	k__Bacteria; p__Planctomycetes; c__OM190; o__CL500-15; f__; g__; s__
New.ReferenceOTU14	27	0	0	0	1	0	0	0	0	0	0	0	0	0	369	0	43	0	0	0	0	0	0	0	k__Bacteria
New.ReferenceOTU15	17	0	0	0	0	4	0	0	0	1	4	0	8	22	19	89	13	33	0	20	0	60	13	0	k__Bacteria; p__Firmicutes; c__Clostridia; o__Thermoanaerobacterales; f__Thermoanaerobacteraceae
New.ReferenceOTU161	0	0	73	0	0	0	0	0	0	0	0	0	0	0	0	0	0	0	0	0	0	0	0	0	k__Bacteria; p__Bacteroidetes; c__Bacteroidia; o__Bacteroidales; f__; g__; s__
New.ReferenceOTU163	0	0	0	0	0	0	0	0	0	0	0	0	1	0	0	0	0	0	0	0	0	0	32	0	k__Bacteria; p__Proteobacteria; c__Betaproteobacteria
New.ReferenceOTU167	0	0	0	0	0	0	90	100	1	0	0	0	0	0	0	0	0	0	0	0	0	0	0	0	k__Bacteria; p__Firmicutes; c__Clostridia; o__Clostridiales
New.ReferenceOTU1153	0	0	0	0	0	1	0	1	0	0	0	0	9	3	0	0	13	31	0	0	0	0	0	3	k__Bacteria; p__Firmicutes; c__Clostridia; o__SHA-98; f__D2; g__; s__
New.ReferenceOTU201	0	0	0	0	0	0	0	0	0	63	0	0	0	0	0	0	0	0	0	0	0	0	0	0	k__Bacteria; p__Spirochaetes; c__Spirochaetes; o__Spirochaetales; f__Spirochaetaceae; g__Treponema; s__
New.ReferenceOTU203	0	0	0	0	0	0	27	4	0	46	0	0	0	0	0	1	0	0	0	0	0	2	0	0	k__Bacteria
New.ReferenceOTU206	0	0	0	0	0	0	0	0	0	0	0	0	0	0	0	0	0	0	0	35	0	0	0	0	k__Bacteria; p__Firmicutes; c__Clostridia; o__Clostridiales
New.ReferenceOTU38	0	0	0	0	0	0	0	0	0	1	0	0	0	0	0	0	0	0	0	136	0	0	0	43	k__Bacteria; p__Firmicutes; c__Clostridia; o__Clostridiales; f__Clostridiaceae; g__Anaerococcus
New.ReferenceOTU39	0	42	0	0	0	0	0	0	0	0	0	0	0	0	0	0	0	0	3	0	4	0	2	0	k__Bacteria; p__Firmicutes; c__Clostridia; o__Clostridiales; f__Clostridiaceae; g__Sporanaerobacter; s__
New.ReferenceOTU34	0	1	0	7	0	0	0	0	299	3	0	0	0	0	0	0	0	0	0	0	0	0	0	0	k__Bacteria; p__Chloroflexi; c__Anaerolineae; o__Caldilineales; f__Caldilineaceae; g__Caldilinea; s__
New.ReferenceOTU35	0	1	0	399	0	0	0	0	0	178	0	0	0	0	0	0	0	0	0	0	0	0	0	0	k__Bacteria; p__Bacteroidetes; c__Bacteroidia; o__Bacteroidales; f__Prevotellaceae; g__Prevotella; s__
New.ReferenceOTU37	8	0	0	0	20	9	0	0	0	0	0	0	1	3	3	0	15	3	0	0	0	0	0	0	k__Bacteria; p__Firmicutes; c__Clostridia; o__Clostridiales; f__Clostridiaceae; g__Clostridium; s__
New.ReferenceOTU30	0	0	0	0	0	5	8	1	0	0	0	116	0	0	0	0	1	4	0	0	0	0	0	12	k__Bacteria; p__Synergistetes; c__Synergistia; o__Synergistales; f__Dethiosulfovibrionaceae; g__HA73; s__
New.ReferenceOTU31	0	0	0	36	0	0	0	0	0	34	81	0	0	0	0	124	15	0	0	0	0	4	0	0	k__Bacteria; p__Firmicutes; c__Clostridia; o__Clostridiales; f__Veillonellaceae
New.ReferenceOTU32	31	0	0	0	0	0	0	0	0	0	0	0	4	5	13	0	23	32	1	12	0	1	0	6	k__Bacteria; p__Firmicutes; c__Clostridia; o__Clostridiales; f__Clostridiaceae
New.ReferenceOTU33	0	0	0	0	0	12	0	0	0	0	0	1	4	0	6	0	3	27	3	0	0	0	0	0	k__Bacteria; p__Firmicutes; c__Clostridia; o__Clostridiales; f__Syntrophomonadaceae; g__Syntrophomonas; s__
New.ReferenceOTU227	0	0	0	0	0	0	8	4	0	0	0	38	0	0	0	0	0	0	0	0	0	0	0	6	k__Bacteria; p__Bacteroidetes; c__Flavobacteriia; o__Flavobacteriales; f__Flavobacteriaceae
New.ReferenceOTU54	0	0	0	12	0	0	0	0	0	103	25	0	0	0	0	19	2	0	0	0	0	3	0	0	k__Bacteria; p__Bacteroidetes; c__Bacteroidia; o__Bacteroidales
New.ReferenceOTU55	0	0	0	0	0	26	0	0	0	0	0	0	0	0	0	0	0	81	0	0	0	0	0	0	k__Bacteria; p__Bacteroidetes; c__Bacteroidia; o__Bacteroidales; f__Porphyromonadaceae
New.ReferenceOTU52	0	136	0	0	34	0	0	0	0	0	0	1	2	20	0	0	0	0	0	0	0	0	0	0	k__Bacteria; p__SR1; c__; o__; f__; g__; s__
New.ReferenceOTU53	0	2	0	0	0	0	0	0	0	0	0	0	0	0	0	0	0	0	0	0	0	1	0	76	k__Bacteria; p__Firmicutes; c__Clostridia; o__Clostridiales; f__Ruminococcaceae; g__Anaerofilum; s__
New.ReferenceOTU50	0	0	0	0	0	2	0	3	0	0	136	9	0	0	0	0	0	0	0	0	0	0	5	0	k__Bacteria; p__Bacteroidetes; c__Bacteroidia; o__Bacteroidales; f__; g__; s__
New.ReferenceOTU51	5	23	2	0	0	0	1	12	0	0	0	0	127	5	0	0	0	2	0	0	0	0	0	0	k__Bacteria; p__Bacteroidetes; c__Bacteroidia; o__Bacteroidales; f__; g__; s__
New.ReferenceOTU58	0	0	0	0	0	0	0	313	0	0	0	0	0	0	0	0	0	0	0	1	0	0	0	0	k__Bacteria; p__Bacteroidetes; c__Bacteroidia; o__Bacteroidales; f__; g__; s__
New.ReferenceOTU59	0	0	0	39	0	0	0	0	0	35	42	0	0	0	0	43	7	0	0	0	0	0	0	0	k__Bacteria; p__Firmicutes; c__Clostridia; o__Clostridiales; f__Veillonellaceae
New.ReferenceOTU440	0	12	0	0	0	24	0	2	0	0	0	0	0	6	0	0	0	13	0	0	0	0	0	0	k__Bacteria; p__Firmicutes; c__Clostridia; o__MBA08; f__; g__; s__
New.ReferenceOTU46	0	0	0	4	0	0	0	0	0	111	0	0	0	0	0	3	0	0	0	0	0	13	0	0	k__Bacteria; p__Verrucomicrobia; c__Verruco-5
New.ReferenceOTU245	32	0	0	0	0	0	0	1	0	0	0	0	0	0	4	0	0	50	2	0	0	0	0	0	k__Bacteria; p__Firmicutes; c__Clostridia; o__Clostridiales
New.ReferenceOTU79	0	0	0	0	0	1	0	0	0	0	0	0	0	0	0	0	72	0	0	0	0	0	0	0	k__Bacteria; p__Firmicutes; c__Clostridia; o__OPB54; f__; g__; s__
New.ReferenceOTU70	0	0	0	0	0	2	2	1	0	0	72	11	0	0	0	0	0	1	0	0	0	0	1	0	k__Bacteria; p__Tenericutes; c__Mollicutes; o__Acholeplasmatales; f__Acholeplasmataceae; g__Acholeplasma; s__
New.ReferenceOTU71	0	0	0	0	0	1	0	0	0	1	2	0	0	0	0	29	5	0	0	0	0	6	0	0	k__Bacteria; p__Synergistetes; c__Synergistia; o__Synergistales; f__Synergistaceae
New.ReferenceOTU72	0	0	0	0	13	1	0	0	0	0	0	0	0	0	5	0	4	0	15	4	3	0	0	0	k__Bacteria; p__Firmicutes
New.ReferenceOTU73	0	0	0	6	0	0	0	0	0	108	0	0	0	0	0	0	0	0	0	0	0	0	0	0	k__Bacteria; p__Fibrobacteres; c__Fibrobacteria; o__Fibrobacterales; f__Fibrobacteraceae
New.ReferenceOTU74	0	42	0	0	5	0	0	2	0	0	0	0	0	23	0	0	0	0	0	0	0	0	0	0	k__Bacteria; p__Firmicutes; c__Clostridia; o__Clostridiales
New.ReferenceOTU75	0	0	0	65	0	0	0	0	0	116	0	0	0	0	0	0	0	0	0	0	0	0	0	0	k__Bacteria; p__Bacteroidetes; c__Bacteroidia; o__Bacteroidales
New.ReferenceOTU76	17	0	0	0	0	1	0	0	0	0	0	0	7	0	0	0	1	0	15	0	0	0	8	0	k__Bacteria
New.ReferenceOTU77	0	0	0	0	0	1	0	0	0	0	0	0	3	0	5	0	37	2	0	0	0	0	0	0	k__Bacteria; p__Firmicutes; c__Clostridia; o__Thermoanaerobacterales; f__; g__; s__
New.ReferenceOTU186	0	0	0	3	0	0	0	0	0	90	0	0	0	0	0	1	0	0	0	0	0	0	0	0	k__Bacteria; p__Verrucomicrobia; c__Verruco-5; o__WCHB1-41; f__RFP12; g__; s__
New.ReferenceOTU282	0	34	0	0	0	0	0	5	0	0	0	0	67	11	0	0	0	0	0	3	0	0	0	0	k__Bacteria; p__Firmicutes; c__Clostridia; o__OPB54; f__; g__; s__
New.ReferenceOTU8	0	0	0	619	0	0	1	0	0	811	0	0	0	0	0	14	1	0	0	0	0	14	0	0	k__Bacteria; p__Bacteroidetes; c__Bacteroidia; o__Bacteroidales; f__; g__; s__
New.ReferenceOTU9	0	245	0	0	0	0	1	90	0	0	0	0	17	351	0	0	0	9	0	0	0	0	0	0	k__Bacteria; p__Bacteroidetes; c__Bacteroidia; o__Bacteroidales
New.ReferenceOTU0	0	3	0	0	0	753	4	1	0	0	0	0	0	134	0	1	8	25	1	0	0	0	1	0	k__Bacteria
New.ReferenceOTU1	144	31	0	0	20	247	1	14	0	0	0	0	397	11	0	0	257	1684	0	0	0	0	1	0	k__Bacteria; p__Tenericutes; c__Mollicutes; o__Anaeroplasmatales; f__Anaeroplasmataceae; g__RFN20; s__
New.ReferenceOTU2	211	0	0	0	0	50	1	0	0	5	0	0	20	1	72	6	41	34	206	447	0	54	368	165	k__Bacteria; p__Firmicutes
New.ReferenceOTU3	0	0	0	0	0	0	1	0	0	41	0	0	1	0	0	0	0	1	0	1053	0	0	0	604	k__Bacteria; p__Tenericutes; c__Mollicutes; o__Anaeroplasmatales; f__Anaeroplasmataceae; g__RFN20; s__
New.ReferenceOTU4	32	20	0	1	60	1	1	0	0	10	57	0	20	44	57	150	25	21	138	307	0	78	382	97	k__Bacteria; p__Firmicutes; c__Clostridia; o__Thermoanaerobacterales; f__Thermoanaerobacteraceae; g__Tepidanaerobacter; s__
New.ReferenceOTU5	0	1	0	239	0	1	74	1	1	1200	5	0	0	0	0	4	3	0	0	0	0	20	0	1	k__Bacteria; p__Firmicutes; c__Clostridia; o__Clostridiales; f__Veillonellaceae; g__vadinHB04; s__
New.ReferenceOTU6	0	0	0	0	0	0	0	1	0	0	51	0	0	0	4	119	20	0	9	27	564	334	356	1	k__Bacteria
New.ReferenceOTU7	7	109	0	0	2	24	2	38	0	0	0	0	15	257	52	0	12	15	0	0	0	0	0	0	k__Bacteria; p__Firmicutes
New.ReferenceOTU194	0	0	4	0	0	0	43	21	0	0	1	21	0	0	0	0	0	0	0	0	0	0	0	0	k__Bacteria
New.ReferenceOTU346	0	15	0	0	2	0	0	4	0	0	0	0	17	3	3	0	2	2	0	0	0	0	0	0	k__Bacteria; p__Firmicutes
New.ReferenceOTU527	2	0	0	0	0	0	0	0	0	1	0	0	0	0	0	0	0	0	415	13	0	0	0	0	k__Bacteria; p__Firmicutes; c__Clostridia
New.ReferenceOTU323	44	0	0	0	0	0	7	0	0	0	0	0	5	0	3	0	0	0	0	1	0	0	0	0	k__Bacteria; p__Firmicutes; c__Clostridia; o__Clostridiales; f__Veillonellaceae; g__vadinHB04; s__
New.ReferenceOTU1575	0	0	0	0	0	0	1	0	0	0	18	0	0	0	1	35	0	0	11	16	0	2	26	3	k__Bacteria; p__Firmicutes; c__Clostridia; o__Clostridiales; f__Clostridiaceae; g__Sporanaerobacter
New.ReferenceOTU48	0	0	0	84	0	0	0	0	0	138	1	0	0	0	0	2	0	0	0	0	0	2	0	0	k__Bacteria; p__Firmicutes; c__Clostridia; o__Clostridiales
New.ReferenceOTU81	0	0	10	0	0	0	0	0	106	0	0	0	0	0	0	1	0	0	0	0	25	0	0	0	k__Bacteria; p__Chloroflexi; c__Thermomicrobia; o__JG30-KF-CM45; f__; g__; s__
New.ReferenceOTU80	0	20	0	0	0	0	0	391	0	0	1	1	0	0	0	0	0	0	0	10	0	0	0	0	k__Bacteria; p__Bacteroidetes; c__Bacteroidia; o__Bacteroidales; f__Bacteroidaceae; g__Bacteroides
New.ReferenceOTU83	0	1	1	1	0	0	9	11	0	89	0	0	0	0	0	0	0	0	0	0	0	1	0	0	k__Bacteria; p__Armatimonadetes; c__SJA-176; o__; f__; g__; s__
New.ReferenceOTU82	0	0	0	0	0	0	0	0	0	0	0	21	0	37	0	0	0	0	0	0	0	0	0	3	k__Bacteria; p__Firmicutes; c__Clostridia; o__Clostridiales; f__Clostridiaceae
New.ReferenceOTU87	0	0	0	0	0	0	0	0	0	0	0	0	0	0	0	0	0	0	42	4	0	0	0	27	k__Bacteria
New.ReferenceOTU86	0	0	0	57	0	0	0	0	0	74	2	0	0	0	0	1	0	0	0	0	0	0	0	0	k__Bacteria; p__Bacteroidetes; c__Bacteroidia; o__Bacteroidales
New.ReferenceOTU146	0	0	0	69	0	0	0	0	0	34	1	0	0	0	0	4	0	0	0	0	0	0	0	0	k__Bacteria; p__Bacteroidetes; c__Bacteroidia; o__Bacteroidales; f__Bacteroidaceae
New.ReferenceOTU143	0	0	2	0	0	2	2	2	0	0	0	76	0	0	0	0	0	0	0	0	0	0	0	0	k__Bacteria; p__Spirochaetes; c__WWE1; o__[Cloacamonales]; f__[Cloacamonaceae]; g__W22; s__
New.ReferenceOTU111	0	1	0	0	0	0	0	0	0	0	1	0	0	0	0	7	0	0	0	0	0	2	0	50	k__Bacteria; p__Firmicutes; c__Clostridia; o__Clostridiales; f__Veillonellaceae
New.ReferenceOTU112	0	0	0	0	0	0	0	2	0	0	84	0	0	0	0	0	0	0	0	1	0	0	1	0	k__Bacteria; p__Tenericutes; c__Mollicutes; o__Acholeplasmatales; f__Acholeplasmataceae; g__Acholeplasma; s__
New.ReferenceOTU114	13	0	54	0	0	0	0	0	0	0	0	0	0	0	2	0	0	0	0	0	0	0	0	0	k__Bacteria; p__Chloroflexi; c__Anaerolineae; o__Anaerolineales; f__Anaerolinaceae
New.ReferenceOTU115	0	0	0	0	0	0	0	0	0	0	0	0	0	0	0	0	0	0	4	37	0	0	9	2	k__Bacteria; p__Firmicutes; c__Clostridia; o__Clostridiales
New.ReferenceOTU116	0	0	0	0	0	0	172	43	0	0	0	2	0	0	0	0	0	0	0	0	0	0	0	0	k__Bacteria; p__Bacteroidetes; c__Flavobacteriia; o__Flavobacteriales; f__Flavobacteriaceae; g__Wautersiella; s__
New.ReferenceOTU132	0	0	0	0	0	0	0	0	0	0	0	0	0	0	0	0	0	0	40	1	0	0	0	1	k__Bacteria; p__Bacteroidetes; c__Bacteroidia; o__Bacteroidales; f__Porphyromonadaceae
New.ReferenceOTU133	0	0	0	0	0	0	0	0	0	0	0	0	0	0	0	0	0	0	0	87	0	0	0	0	k__Bacteria; p__Firmicutes; c__Clostridia; o__Clostridiales; f__Clostridiaceae; g__; s__
New.ReferenceOTU130	0	0	0	0	0	0	0	0	66	0	0	0	0	0	0	0	0	0	0	0	0	0	0	0	k__Bacteria; p__Chloroflexi; c__Anaerolineae; o__DRC31; f__; g__; s__
New.ReferenceOTU131	0	0	0	18	0	0	1	1	0	59	0	0	0	0	0	0	0	0	0	0	0	0	0	0	k__Bacteria; p__Bacteroidetes; c__Bacteroidia; o__Bacteroidales
New.ReferenceOTU136	0	0	0	0	35	2	0	0	0	0	0	0	0	5	0	0	10	0	0	0	0	0	0	0	k__Bacteria; p__Firmicutes; c__Clostridia; o__Clostridiales; f__Clostridiaceae; g__Clostridium; s__
New.ReferenceOTU137	0	0	0	0	0	0	0	0	0	0	0	71	0	0	0	0	0	0	0	0	0	0	0	0	k__Bacteria; p__Bacteroidetes; c__Bacteroidia; o__Bacteroidales
New.ReferenceOTU134	0	0	0	0	0	0	0	0	0	1	0	0	0	0	0	0	0	2	0	62	0	0	0	0	k__Bacteria; p__Firmicutes; c__Clostridia
New.ReferenceOTU135	0	0	52	0	0	0	0	0	0	0	0	0	0	0	0	0	0	0	0	0	0	0	0	0	k__Bacteria; p__Chloroflexi; c__Anaerolineae; o__SBR1031; f__SHA-31; g__; s__
New.ReferenceOTU138	0	4	0	0	0	0	0	0	0	0	0	0	0	0	0	0	22	0	0	0	0	0	0	0	k__Bacteria; p__Firmicutes; c__Clostridia
New.ReferenceOTU139	0	0	0	336	0	0	0	0	0	31	0	0	0	0	0	0	0	0	0	0	0	0	0	0	k__Bacteria; p__Bacteroidetes; c__Bacteroidia; o__Bacteroidales; f__Prevotellaceae; g__Prevotella
New.ReferenceOTU155	0	42	0	0	0	0	0	0	0	0	0	0	0	0	0	0	0	0	0	0	0	0	0	0	k__Bacteria; p__Bacteroidetes; c__Flavobacteriia; o__Flavobacteriales; f__Flavobacteriaceae; g__Aequorivita; s__
New.ReferenceOTU151	0	0	0	11	0	0	0	0	0	67	1	0	0	0	0	4	0	0	0	0	0	0	0	0	k__Bacteria; p__Firmicutes; c__Clostridia; o__Clostridiales; f__Veillonellaceae
New.ReferenceOTU158	0	0	0	24	0	0	0	0	0	147	4	0	0	0	0	1	0	0	0	0	0	4	0	0	k__Bacteria; p__Firmicutes; c__Clostridia; o__Clostridiales
New.ReferenceOTU159	0	0	0	41	0	0	0	0	0	55	0	0	0	0	0	3	0	0	0	0	0	0	0	0	k__Bacteria; p__Spirochaetes; c__Spirochaetes; o__Spirochaetales; f__Spirochaetaceae; g__Treponema
New.ReferenceOTU154	0	0	0	0	0	0	10	54	0	3	0	0	0	0	0	0	0	0	1	0	0	0	0	0	k__Bacteria; p__Bacteroidetes; c__Bacteroidia; o__Bacteroidales
New.ReferenceOTU211	0	0	0	0	0	0	0	0	0	0	0	0	0	0	0	0	0	0	0	8	0	0	0	19	k__Bacteria; p__Firmicutes; c__Clostridia; o__Clostridiales; f__Veillonellaceae
New.ReferenceOTU210	0	0	0	0	0	0	0	0	0	0	0	0	0	0	0	0	0	0	0	13	0	0	0	15	k__Bacteria; p__Firmicutes; c__Clostridia; o__Clostridiales; f__Lachnospiraceae
New.ReferenceOTU178	0	0	0	0	0	0	0	0	0	0	0	0	0	0	0	0	0	0	0	25	0	0	0	21	k__Bacteria; p__Firmicutes
New.ReferenceOTU176	0	0	0	0	0	0	0	0	0	0	0	0	0	0	58	0	0	0	5	0	0	0	0	0	k__Bacteria; p__Firmicutes; c__Bacilli
New.ReferenceOTU177	0	0	0	0	0	0	0	0	0	0	0	0	0	0	1	0	0	2	7	2	30	0	3	2	k__Bacteria; p__Firmicutes; c__Clostridia; o__Clostridiales; f__Symbiobacteriaceae; g__Symbiobacterium; s__
New.ReferenceOTU233	0	0	0	0	0	0	8	6	0	35	0	0	0	0	1	0	0	0	0	0	0	0	0	0	k__Bacteria
New.ReferenceOTU239	0	0	0	0	0	0	0	0	0	35	0	0	0	0	0	0	0	0	0	0	0	0	0	0	k__Bacteria; p__Tenericutes; c__Mollicutes; o__Anaeroplasmatales; f__Anaeroplasmataceae; g__RFN20; s__
New.ReferenceOTU238	0	0	86	0	0	0	0	0	0	0	0	0	0	0	1	0	0	0	0	0	0	0	0	0	k__Bacteria; p__Proteobacteria; c__Deltaproteobacteria; o__Syntrophobacterales; f__Syntrophaceae
New.ReferenceOTU23	3	63	0	0	0	1	0	0	0	0	39	0	4	0	3	49	14	3	79	64	22	11	50	8	k__Bacteria; p__Firmicutes; c__Clostridia; o__Thermoanaerobacterales; f__Thermoanaerobacteraceae; g__Tepidanaerobacter; s__
New.ReferenceOTU22	0	0	0	1355	0	0	0	1	0	227	1	0	0	0	0	4	0	0	0	0	0	1	0	0	k__Bacteria; p__Bacteroidetes; c__Bacteroidia; o__Bacteroidales
New.ReferenceOTU20	0	0	0	0	0	0	1	2	0	6	0	0	0	0	0	0	0	0	0	475	0	0	0	0	k__Bacteria; p__Bacteroidetes; c__Bacteroidia; o__Bacteroidales
New.ReferenceOTU27	13	111	0	0	0	0	2	2	0	2	11	0	6	0	14	23	3	4	0	444	17	13	187	44	k__Bacteria; p__Firmicutes; c__Clostridia; o__Clostridiales; f__Clostridiaceae; g__; s__
New.ReferenceOTU24	18	0	0	0	0	0	0	0	0	0	8	0	2	0	3	20	6	1	181	25	81	15	42	14	k__Bacteria; p__Firmicutes; c__Clostridia; o__Clostridiales; f__Clostridiaceae; g__Sporanaerobacter; s__
New.ReferenceOTU45	44	1	0	0	0	1	0	0	0	0	0	0	24	4	1	0	28	2	0	0	0	0	0	0	k__Bacteria; p__Firmicutes; c__Clostridia; o__Clostridiales
New.ReferenceOTU44	0	0	0	4	0	0	0	0	0	13	52	0	0	0	0	73	8	0	0	0	0	15	0	0	k__Bacteria; p__Synergistetes; c__Synergistia; o__Synergistales; f__Synergistaceae
New.ReferenceOTU47	0	0	0	0	0	0	0	0	0	0	0	0	0	0	0	0	0	0	0	0	0	0	0	232	k__Bacteria; p__Firmicutes; c__Clostridia; o__Clostridiales; f__Clostridiaceae
New.ReferenceOTU41	0	1	0	0	0	0	0	0	0	0	0	0	0	0	0	0	6	0	50	0	0	0	0	0	k__Bacteria; p__Firmicutes
New.ReferenceOTU43	0	0	235	0	0	0	0	0	0	0	0	0	0	0	0	0	0	0	0	0	0	0	0	0	k__Bacteria; p__Verrucomicrobia; c__[Pedosphaerae]; o__[Pedosphaerales]
New.ReferenceOTU42	0	1	0	0	0	4	0	0	0	0	0	0	2	20	0	0	0	41	2	0	0	0	0	0	k__Bacteria; p__Firmicutes; c__Clostridia; o__Thermoanaerobacterales; f__Thermoanaerobacteraceae; g__Thermacetogenium; s__
New.ReferenceOTU49	0	0	0	0	0	0	0	254	0	0	0	0	0	0	0	0	0	0	0	0	0	0	0	0	k__Bacteria; p__Firmicutes; c__RF3; o__ML615J-28; f__; g__; s__
New.ReferenceOTU68	7	41	0	0	37	20	0	0	0	0	0	0	2	5	0	0	0	3	0	0	0	0	0	0	k__Bacteria; p__Firmicutes; c__Clostridia; o__Clostridiales; f__Clostridiaceae; g__; s__
New.ReferenceOTU64	0	0	0	76	0	1	0	0	0	136	0	0	0	0	0	0	0	0	0	0	0	0	0	0	k__Bacteria; p__Firmicutes; c__Clostridia; o__Clostridiales; f__Clostridiaceae; g__Clostridium
New.ReferenceOTU63	0	45	0	0	0	3	0	4	0	0	0	0	0	10	0	0	0	1	1	1	0	0	0	0	k__Bacteria; p__Firmicutes; c__RF3; o__ML615J-28; f__; g__; s__
New.ReferenceOTU62	0	0	0	0	0	0	0	0	0	6	46	0	0	0	0	61	10	0	0	0	0	0	0	0	k__Bacteria; p__Spirochaetes; c__Spirochaetes; o__Spirochaetales; f__Spirochaetaceae; g__Treponema; s__
New.ReferenceOTU60	0	0	2	0	0	0	0	0	183	0	0	0	0	0	0	0	0	0	0	0	0	0	0	0	k__Bacteria; p__Chloroflexi; c__Anaerolineae; o__Caldilineales; f__Caldilineaceae; g__; s__
New.ReferenceOTU927	0	0	0	0	0	0	0	0	0	0	0	0	0	0	0	0	0	0	2	0	0	0	0	54	k__Bacteria; p__Firmicutes; c__Clostridia; o__Clostridiales; f__Clostridiaceae; g__; s__
New.ReferenceOTU6076	0	0	0	116	0	0	0	0	0	60	0	0	0	0	0	0	0	0	0	0	0	0	0	0	k__Bacteria; p__Bacteroidetes; c__Bacteroidia; o__Bacteroidales
New.ReferenceOTU93	0	1	0	7	0	0	0	4	0	299	0	0	0	0	0	4	1	0	0	0	0	16	0	0	k__Bacteria; p__Bacteroidetes; c__Bacteroidia; o__Bacteroidales; f__; g__; s__
New.ReferenceOTU91	0	0	0	353	0	0	0	0	0	21	22	0	0	0	0	32	1	0	0	0	0	0	0	0	k__Bacteria; p__Bacteroidetes; c__Bacteroidia; o__Bacteroidales; f__Prevotellaceae; g__Prevotella; s__
New.ReferenceOTU182	0	0	0	25	0	0	0	0	0	34	1	0	0	0	0	1	0	0	0	0	0	0	0	0	k__Bacteria; p__Firmicutes; c__Clostridia; o__Clostridiales; f__Veillonellaceae
New.ReferenceOTU188	0	3	0	0	48	1	0	0	0	1	0	0	0	0	0	0	0	1	0	0	0	0	0	0	k__Bacteria; p__Firmicutes; c__Clostridia; o__Clostridiales; f__Ruminococcaceae
New.ReferenceOTU190	0	0	15	0	0	0	0	0	55	0	0	0	0	0	0	0	0	0	0	0	0	0	0	0	k__Bacteria; p__Chloroflexi; c__Anaerolineae
New.ReferenceOTU196	0	0	0	0	0	0	0	0	0	0	0	51	0	0	0	0	0	0	0	0	0	0	0	1	k__Bacteria; p__Proteobacteria
New.ReferenceOTU352	21	0	0	0	0	0	1	0	0	0	0	0	0	0	2	0	0	1	0	19	0	1	7	1	k__Bacteria; p__Firmicutes; c__Clostridia; o__Thermoanaerobacterales; f__Thermoanaerobacteraceae
New.ReferenceOTU88	42	0	0	0	0	0	0	0	0	0	0	0	0	0	1	0	0	0	25	0	0	0	0	0	k__Bacteria; p__Firmicutes; c__Clostridia; o__Clostridiales
New.ReferenceOTU92	0	0	0	54	0	0	0	0	0	19	28	0	0	0	0	36	0	0	0	0	0	6	0	0	k__Bacteria; p__Bacteroidetes; c__Bacteroidia; o__Bacteroidales
New.ReferenceOTU90	0	6	0	0	0	0	0	1	0	0	0	0	0	0	0	0	0	0	64	0	0	0	0	0	k__Bacteria; p__Firmicutes; c__Clostridia; o__Clostridiales; f__Ruminococcaceae
New.ReferenceOTU97	0	0	0	0	0	4	0	0	0	0	0	0	0	0	0	0	0	0	0	2	0	0	0	38	k__Bacteria; p__Bacteroidetes; c__Bacteroidia; o__Bacteroidales; f__Prevotellaceae; g__Prevotella; s__
New.ReferenceOTU94	0	0	0	0	0	0	0	0	0	0	0	0	0	0	0	0	0	0	0	0	0	0	1	44	k__Bacteria; p__Firmicutes; c__Clostridia
New.ReferenceOTU95	0	0	0	106	0	0	0	0	0	49	5	0	0	0	0	12	0	0	0	0	0	0	0	0	k__Bacteria; p__Bacteroidetes; c__Bacteroidia; o__Bacteroidales; f__S24-7; g__; s__
New.ReferenceOTU99	0	29	6	0	2	2	156	64	0	0	0	34	0	1	0	0	0	0	0	0	0	0	0	0	k__Bacteria; p__Verrucomicrobia; c__Verruco-5; o__WCHB1-41
New.ReferenceOTU1047	0	15	0	0	0	0	0	0	0	0	0	0	0	0	0	0	0	0	0	0	16	0	0	18	k__Archaea; p__Euryarchaeota; c__Methanobacteria; o__Methanobacteriales; f__Methanobacteriaceae; g__Methanobacterium; s__
New.ReferenceOTU1940	0	0	0	55	0	0	0	0	0	25	0	0	0	0	0	0	0	0	0	0	0	0	0	0	k__Bacteria; p__Firmicutes; c__Clostridia; o__Clostridiales; f__Lachnospiraceae
New.ReferenceOTU648	0	0	0	0	0	3	0	0	0	0	0	0	8	0	0	0	21	51	0	0	0	0	0	10	k__Bacteria; p__Firmicutes; c__Clostridia; o__SHA-98; f__D2; g__; s__
New.ReferenceOTU56	0	0	0	0	0	0	0	0	0	0	0	0	0	158	0	0	0	2	0	0	0	0	0	0	k__Bacteria; p__Firmicutes; c__Clostridia; o__Clostridiales; f__Clostridiaceae; g__Peptoniphilus; s__asaccharolyticus
New.ReferenceOTU26	0	0	0	168	0	0	1	0	0	304	3	0	0	0	0	22	2	0	0	0	0	3	0	0	k__Bacteria; p__Spirochaetes; c__Spirochaetes; o__Spirochaetales; f__Spirochaetaceae; g__Treponema; s__

## Sheet: Alpha_diversity
	Pielou_Equitability	Observed OTUs	Reciprocal Simpson	PD_whole_tree
1	0.7482	177	22.2365	30.4454
3	0.761171	332	43.079	48.7663
5	0.763896	214	35.0336	37.4607
9	0.628413	223	11.0783	37.929
10	0.604348	172	8.04076	30.3547
13	0.738638	313	40.2981	47.7222
7	0.754039	306	37.5636	46.328
4	0.722549	363	26.0727	53.1379
14	0.771449	162	26.6629	26.3878
8	0.740959	301	29.4604	46.6109
11	0.761832	264	34.5191	41.755
12	0.726721	247	22.8907	37.9624
1.15	0.628562	185	11.9527	29.3001
3.15	0.731346	237	30.021	38.5803
5.15	0.649109	235	12.8125	37.3277
9.15	0.651969	174	15.693	31.6556
10.15	0.663014	249	17.5311	35.2612
13.15	0.697938	247	24.6229	37.1142
7.15	0.621207	199	9.80922	30.3638
4.15	0.714599	200	21.7492	35.3156
14.15	0.484167	155	3.67923	25.8686
8.15	0.62526	142	13.2426	26.3019
11.15	0.701971	190	24.0573	31.6427
12.15	0.759028	231	34.5284	35.2792

## Sheet: Beta_Diversity
Bray Curtis index
	1	3	5	9	10	13	7	4	14	8	11	12	1.15	3.15	5.15	9.15	10.15	13.15	7.15	4.15	14.15	8.15	11.15	12.15
1	0	0.788395	0.926922	0.993189	0.897364	0.670367	0.9385	0.909623	0.996118	0.969148	0.942995	0.96404	0.555881	0.671184	0.619083	0.925969	0.613975	0.538242	0.74542	0.784717	0.877137	0.844991	0.854185	0.864333
3	0.788395	0	0.9669	0.986583	0.837091	0.683716	0.90615	0.792345	0.983927	0.970238	0.858748	0.915685	0.758769	0.67064	0.792072	0.836341	0.817135	0.704284	0.791255	0.806375	0.834366	0.829326	0.795682	0.874004
5	0.926922	0.9669	0	0.966151	0.934482	0.965402	0.945311	0.954301	0.950419	0.968876	0.982565	0.95219	0.983314	0.982429	0.917387	0.993326	0.943813	0.981611	0.99387	0.993666	0.980385	0.993598	0.978002	0.992372
9	0.993189	0.986583	0.966151	0	0.998161	0.993802	0.956208	0.966424	0.949465	0.40741	0.952598	0.848805	0.997684	0.995096	0.990329	0.932371	0.987469	0.997412	0.99462	0.992508	0.983859	0.978342	0.989784	0.984472
10	0.897364	0.837091	0.934482	0.998161	0	0.775318	0.97841	0.935163	0.99605	0.988422	0.962065	0.98454	0.883539	0.814888	0.921746	0.970851	0.703739	0.864129	0.959409	0.963631	0.992849	0.965402	0.958319	0.982837
13	0.670367	0.683716	0.965402	0.993802	0.775318	0	0.9306	0.869509	0.983178	0.97807	0.942927	0.931553	0.603078	0.533065	0.776272	0.962474	0.663829	0.504733	0.880678	0.904447	0.959681	0.937479	0.921133	0.927331
7	0.9385	0.90615	0.945311	0.956208	0.97841	0.9306	0	0.543213	0.9306	0.93816	0.71198	0.768099	0.959341	0.948784	0.960022	0.991214	0.974188	0.953347	0.965606	0.981135	0.985221	0.989375	0.947286	0.968467
4	0.909623	0.792345	0.954301	0.966424	0.935163	0.869509	0.543213	0	0.978819	0.950555	0.815297	0.790438	0.908193	0.861472	0.948716	0.991623	0.949193	0.887217	0.937955	0.968603	0.983518	0.990125	0.944902	0.969761
14	0.996118	0.983927	0.950419	0.949465	0.99605	0.983178	0.9306	0.978819	0	0.952258	0.939931	0.94463	0.989512	0.985017	0.985698	0.992168	0.991895	0.991419	0.994415	0.994279	0.951168	0.993121	0.984268	0.988626
8	0.969148	0.970238	0.968876	0.40741	0.988422	0.97807	0.93816	0.950555	0.952258	0	0.947014	0.859361	0.977253	0.982088	0.968195	0.922087	0.965947	0.978615	0.973779	0.964789	0.975618	0.957161	0.9716	0.958319
11	0.942995	0.858748	0.982565	0.952598	0.962065	0.942927	0.71198	0.815297	0.939931	0.947014	0	0.881223	0.968467	0.960567	0.91119	0.577675	0.87414	0.946945	0.933665	0.838725	0.867125	0.782538	0.735613	0.906831
12	0.96404	0.915685	0.95219	0.848805	0.98454	0.931553	0.768099	0.790438	0.94463	0.859361	0.881223	0	0.978138	0.968467	0.967922	0.995437	0.98563	0.973915	0.968603	0.984608	0.980522	0.987741	0.954437	0.957706
1.15	0.555881	0.758769	0.983314	0.997684	0.883539	0.603078	0.959341	0.908193	0.989512	0.977253	0.968467	0.978138	0	0.690595	0.72492	0.970238	0.588912	0.58326	0.862017	0.911122	0.962882	0.951168	0.935095	0.91657
3.15	0.671184	0.67064	0.982429	0.995096	0.814888	0.533065	0.948784	0.861472	0.985017	0.982088	0.960567	0.968467	0.690595	0	0.756317	0.981816	0.676292	0.560989	0.87632	0.895457	0.940543	0.935844	0.935163	0.935163
5.15	0.619083	0.792072	0.917387	0.990329	0.921746	0.776272	0.960022	0.948716	0.985698	0.968195	0.91119	0.967922	0.72492	0.756317	0	0.854594	0.703262	0.724648	0.8123	0.814956	0.91153	0.810189	0.769938	0.85868
9.15	0.925969	0.836341	0.993326	0.932371	0.970851	0.962474	0.991214	0.991623	0.992168	0.922087	0.577675	0.995437	0.970238	0.981816	0.854594	0	0.855002	0.950283	0.904447	0.765511	0.801812	0.538037	0.605462	0.857454
10.15	0.613975	0.817135	0.943813	0.987469	0.703739	0.663829	0.974188	0.949193	0.991895	0.965947	0.87414	0.98563	0.588912	0.676292	0.703262	0.855002	0	0.623442	0.887353	0.847647	0.935776	0.86406	0.835865	0.88456
13.15	0.538242	0.704284	0.981611	0.997412	0.864129	0.504733	0.953347	0.887217	0.991419	0.978615	0.946945	0.973915	0.58326	0.560989	0.724648	0.950283	0.623442	0	0.810938	0.839066	0.905537	0.896547	0.894912	0.884016
7.15	0.74542	0.791255	0.99387	0.99462	0.959409	0.880678	0.965606	0.937955	0.994415	0.973779	0.933665	0.968603	0.862017	0.87632	0.8123	0.904447	0.887353	0.810938	0	0.653545	0.793911	0.833685	0.737111	0.852278
4.15	0.784717	0.806375	0.993666	0.992508	0.963631	0.904447	0.981135	0.968603	0.994279	0.964789	0.838725	0.984608	0.911122	0.895457	0.814956	0.765511	0.847647	0.839066	0.653545	0	0.723558	0.742423	0.549956	0.692025
14.15	0.877137	0.834366	0.980385	0.983859	0.992849	0.959681	0.985221	0.983518	0.951168	0.975618	0.867125	0.980522	0.962882	0.940543	0.91153	0.801812	0.935776	0.905537	0.793911	0.723558	0	0.750187	0.730845	0.874004
8.15	0.844991	0.829326	0.993598	0.978342	0.965402	0.937479	0.989375	0.990125	0.993121	0.957161	0.782538	0.987741	0.951168	0.935844	0.810189	0.538037	0.86406	0.896547	0.833685	0.742423	0.750187	0	0.659811	0.85078
11.15	0.854185	0.795682	0.978002	0.989784	0.958319	0.921133	0.947286	0.944902	0.984268	0.9716	0.735613	0.954437	0.935095	0.935163	0.769938	0.605462	0.835865	0.894912	0.737111	0.549956	0.730845	0.659811	0	0.780767
12.15	0.864333	0.874004	0.992372	0.984472	0.982837	0.927331	0.968467	0.969761	0.988626	0.958319	0.906831	0.957706	0.91657	0.935163	0.85868	0.857454	0.88456	0.884016	0.852278	0.692025	0.874004	0.85078	0.780767	0
Unweighted Unifrac
	1	3	5	9	10	13	7	4	14	8	11	12	1.15	3.15	5.15	9.15	10.15	13.15	7.15	4.15	14.15	8.15	11.15	12.15
1	0	0.593791	0.621671	0.749629	0.578002	0.519019	0.66924	0.636587	0.810564	0.676123	0.732657	0.729507	0.460064	0.542353	0.316844	0.718241	0.511883	0.513643	0.598349	0.594677	0.761862	0.685248	0.624721	0.711674
3	0.593791	0	0.646655	0.684345	0.53102	0.436428	0.470676	0.377018	0.74449	0.611669	0.575931	0.540259	0.530412	0.386187	0.586586	0.67899	0.561252	0.492088	0.626407	0.568464	0.7164	0.679545	0.608878	0.597894
5	0.621671	0.646655	0	0.537381	0.685219	0.631667	0.655915	0.641759	0.651705	0.559873	0.65767	0.644189	0.736508	0.696139	0.50715	0.665742	0.706211	0.722277	0.740462	0.719095	0.679066	0.715305	0.743138	0.736849
9	0.749629	0.684345	0.537381	0	0.760971	0.702618	0.643914	0.652553	0.591389	0.293182	0.521699	0.658223	0.798603	0.774563	0.699049	0.479886	0.7123	0.776242	0.733709	0.738495	0.670309	0.60068	0.734422	0.705037
10	0.578002	0.53102	0.685219	0.760971	0	0.445257	0.658872	0.586671	0.796198	0.717902	0.746535	0.645837	0.501119	0.358109	0.570667	0.766148	0.501807	0.498461	0.684906	0.645346	0.775662	0.779045	0.683788	0.75431
13	0.519019	0.436428	0.631667	0.702618	0.445257	0	0.51309	0.451926	0.727576	0.644798	0.61481	0.558018	0.487347	0.352636	0.487247	0.691613	0.442906	0.339684	0.600023	0.562814	0.73443	0.724724	0.583632	0.638639
7	0.66924	0.470676	0.655915	0.643914	0.658872	0.51309	0	0.35094	0.692996	0.567878	0.514371	0.393885	0.640063	0.574675	0.622713	0.669042	0.62212	0.553087	0.603148	0.621716	0.7186	0.674964	0.581559	0.612789
4	0.636587	0.377018	0.641759	0.652553	0.586671	0.451926	0.35094	0	0.761455	0.58896	0.567048	0.449371	0.600919	0.470454	0.585884	0.703404	0.617617	0.517311	0.613781	0.597779	0.748567	0.702859	0.586727	0.623557
14	0.810564	0.74449	0.651705	0.591389	0.796198	0.727576	0.692996	0.761455	0	0.602817	0.645355	0.714856	0.810167	0.791748	0.776898	0.634999	0.745618	0.774515	0.749136	0.767213	0.486545	0.715359	0.758764	0.7422
8	0.676123	0.611669	0.559873	0.293182	0.717902	0.644798	0.567878	0.58896	0.602817	0	0.503112	0.626019	0.736047	0.712458	0.633736	0.461311	0.647144	0.692688	0.665564	0.61466	0.635816	0.555291	0.647687	0.644063
11	0.732657	0.575931	0.65767	0.521699	0.746535	0.61481	0.514371	0.567048	0.645355	0.503112	0	0.508215	0.736496	0.688875	0.687122	0.478857	0.665864	0.682279	0.665709	0.615723	0.643406	0.576985	0.579142	0.592565
12	0.729507	0.540259	0.644189	0.658223	0.645837	0.558018	0.393885	0.449371	0.714856	0.626019	0.508215	0	0.709607	0.618916	0.655875	0.732413	0.689743	0.63636	0.691442	0.66529	0.748126	0.727221	0.619985	0.592754
1.15	0.460064	0.530412	0.736508	0.798603	0.501119	0.487347	0.640063	0.600919	0.810167	0.736047	0.736496	0.709607	0	0.380537	0.513828	0.722293	0.490393	0.359195	0.565748	0.570233	0.735541	0.714434	0.573639	0.686889
3.15	0.542353	0.386187	0.696139	0.774563	0.358109	0.352636	0.574675	0.470454	0.791748	0.712458	0.688875	0.618916	0.380537	0	0.543863	0.741752	0.513828	0.334127	0.623739	0.572484	0.763718	0.745188	0.612669	0.685896
5.15	0.316844	0.586586	0.50715	0.699049	0.570667	0.487247	0.622713	0.585884	0.776898	0.633736	0.687122	0.655875	0.513828	0.543863	0	0.675051	0.498099	0.52276	0.584357	0.564013	0.722383	0.65969	0.602809	0.648436
9.15	0.718241	0.67899	0.665742	0.479886	0.766148	0.691613	0.669042	0.703404	0.634999	0.461311	0.478857	0.732413	0.722293	0.741752	0.675051	0	0.579444	0.707296	0.649464	0.628113	0.548158	0.423456	0.627656	0.617253
10.15	0.511883	0.561252	0.706211	0.7123	0.501807	0.442906	0.62212	0.617617	0.745618	0.647144	0.665864	0.689743	0.490393	0.513828	0.498099	0.579444	0	0.472431	0.549994	0.527333	0.668077	0.600227	0.560946	0.616842
13.15	0.513643	0.492088	0.722277	0.776242	0.498461	0.339684	0.553087	0.517311	0.774515	0.692688	0.682279	0.63636	0.359195	0.334127	0.52276	0.707296	0.472431	0	0.558436	0.521301	0.721307	0.721053	0.535583	0.61817
7.15	0.598349	0.626407	0.740462	0.733709	0.684906	0.600023	0.603148	0.613781	0.749136	0.665564	0.665709	0.691442	0.565748	0.623739	0.584357	0.649464	0.549994	0.558436	0	0.452287	0.628388	0.648992	0.484124	0.539466
4.15	0.594677	0.568464	0.719095	0.738495	0.645346	0.562814	0.621716	0.597779	0.767213	0.61466	0.615723	0.66529	0.570233	0.572484	0.564013	0.628113	0.527333	0.521301	0.452287	0	0.663873	0.607342	0.456343	0.51223
14.15	0.761862	0.7164	0.679066	0.670309	0.775662	0.73443	0.7186	0.748567	0.486545	0.635816	0.643406	0.748126	0.735541	0.763718	0.722383	0.548158	0.668077	0.721307	0.628388	0.663873	0	0.590995	0.62609	0.603396
8.15	0.685248	0.679545	0.715305	0.60068	0.779045	0.724724	0.674964	0.702859	0.715359	0.555291	0.576985	0.727221	0.714434	0.745188	0.65969	0.423456	0.600227	0.721053	0.648992	0.607342	0.590995	0	0.588247	0.598604
11.15	0.624721	0.608878	0.743138	0.734422	0.683788	0.583632	0.581559	0.586727	0.758764	0.647687	0.579142	0.619985	0.573639	0.612669	0.602809	0.627656	0.560946	0.535583	0.484124	0.456343	0.62609	0.588247	0	0.510082
12.15	0.711674	0.597894	0.736849	0.705037	0.75431	0.638639	0.612789	0.623557	0.7422	0.644063	0.592565	0.592754	0.686889	0.685896	0.648436	0.617253	0.616842	0.61817	0.539466	0.51223	0.603396	0.598604	0.510082	0
Weighted Unifrac
	1	3	4	5	7	8	9	10	11	12	13	14	1.15	3.15	4.15	5.15	7.15	8.15	9.15	10.15	11.15	12.15	13.15	14.15
1	0	0.499873	0.84785	0.771725	0.734257	0.788157	0.851128	0.61459	0.615389	0.763549	0.383884	0.806348	0.350884	0.413547	0.540752	0.342719	0.435331	0.524791	0.533311	0.34941	0.542258	0.551922	0.359792	0.536359
3	0.499873	0	0.658521	0.757012	0.638515	0.732604	0.767338	0.45493	0.504519	0.682927	0.402112	0.79728	0.44754	0.353803	0.513727	0.47428	0.419923	0.514326	0.552468	0.460584	0.485614	0.552237	0.442463	0.565777
4	0.84785	0.658521	0	1.01085	0.511588	0.845782	0.893902	0.717685	0.608665	0.769142	0.76499	1.00061	0.831845	0.723331	0.865932	0.847241	0.791341	0.870818	0.898581	0.855499	0.83961	0.902931	0.811951	0.92152
5	0.771725	0.757012	1.01085	0	0.843215	0.935283	0.95329	0.752948	0.832466	0.831523	0.780393	0.847778	0.803539	0.759532	0.778439	0.735301	0.766707	0.782523	0.825969	0.731468	0.780559	0.886872	0.851375	0.771922
7	0.734257	0.638515	0.511588	0.843215	0	0.702835	0.784708	0.668744	0.457984	0.519963	0.69221	0.708511	0.773104	0.686838	0.786061	0.758381	0.725293	0.78682	0.805777	0.772975	0.7671	0.813415	0.77205	0.824748
8	0.788157	0.732604	0.845782	0.935283	0.702835	0	0.373481	0.738391	0.708586	0.66739	0.757083	0.811161	0.794813	0.723144	0.800882	0.782025	0.731416	0.80731	0.808925	0.773675	0.802343	0.817665	0.814502	0.827311
9	0.851128	0.767338	0.893902	0.95329	0.784708	0.373481	0	0.803528	0.721587	0.666996	0.817757	0.864067	0.854032	0.798953	0.858376	0.835951	0.780355	0.842778	0.851376	0.846597	0.84388	0.885339	0.882477	0.853411
10	0.61459	0.45493	0.717685	0.752948	0.668744	0.738391	0.803528	0	0.606665	0.769058	0.503207	0.798452	0.548179	0.482477	0.605656	0.563516	0.530484	0.575475	0.64338	0.465533	0.574566	0.674111	0.590219	0.614921
11	0.615389	0.504519	0.608665	0.832466	0.457984	0.708586	0.721587	0.606665	0	0.588116	0.546511	0.715419	0.622005	0.539144	0.578089	0.593296	0.55451	0.530336	0.483942	0.59819	0.521998	0.614603	0.620526	0.630682
12	0.763549	0.682927	0.769142	0.831523	0.519963	0.66739	0.666996	0.769058	0.588116	0	0.717421	0.642604	0.797789	0.710434	0.791905	0.771782	0.731849	0.804814	0.83406	0.802311	0.789323	0.825413	0.805316	0.820151
13	0.383884	0.402112	0.76499	0.780393	0.69221	0.757083	0.817757	0.503207	0.546511	0.717421	0	0.769081	0.343447	0.294651	0.526649	0.417271	0.434341	0.512487	0.56032	0.355686	0.492174	0.545387	0.281407	0.566484
14	0.806348	0.79728	1.00061	0.847778	0.708511	0.811161	0.864067	0.798452	0.715419	0.642604	0.769081	0	0.805483	0.788332	0.80878	0.792486	0.736851	0.750949	0.826272	0.802218	0.799761	0.846685	0.853442	0.74618
1.15	0.350884	0.44754	0.831845	0.803539	0.773104	0.794813	0.854032	0.548179	0.622005	0.797789	0.343447	0.805483	0	0.388054	0.521601	0.371079	0.423335	0.490287	0.483581	0.326465	0.50823	0.51874	0.361252	0.503149
3.15	0.413547	0.353803	0.723331	0.759532	0.686838	0.723144	0.798953	0.482477	0.539144	0.710434	0.294651	0.788332	0.388054	0	0.453421	0.425299	0.434647	0.501459	0.564429	0.372207	0.485066	0.524505	0.310949	0.57471
4.15	0.540752	0.513727	0.865932	0.778439	0.786061	0.800882	0.858376	0.605656	0.578089	0.791905	0.526649	0.80878	0.521601	0.453421	0	0.468401	0.364856	0.416176	0.462411	0.467573	0.340928	0.459498	0.550013	0.481596
5.15	0.342719	0.47428	0.847241	0.735301	0.758381	0.782025	0.835951	0.563516	0.593296	0.771782	0.417271	0.792486	0.371079	0.425299	0.468401	0	0.403467	0.415094	0.451014	0.347956	0.400724	0.444907	0.444861	0.5006
7.15	0.435331	0.419923	0.791341	0.766707	0.725293	0.731416	0.780355	0.530484	0.55451	0.731849	0.434341	0.736851	0.423335	0.434647	0.364856	0.403467	0	0.430762	0.480436	0.41641	0.380588	0.446275	0.475976	0.441964
8.15	0.524791	0.514326	0.870818	0.782523	0.78682	0.80731	0.842778	0.575475	0.530336	0.804814	0.512487	0.750949	0.490287	0.501459	0.416176	0.415094	0.430762	0	0.295658	0.482657	0.318706	0.518733	0.538498	0.442782
9.15	0.533311	0.552468	0.898581	0.825969	0.805777	0.808925	0.851376	0.64338	0.483942	0.83406	0.56032	0.826272	0.483581	0.564429	0.462411	0.451014	0.480436	0.295658	0	0.475776	0.379637	0.538043	0.593342	0.435587
10.15	0.34941	0.460584	0.855499	0.731468	0.772975	0.773675	0.846597	0.465533	0.59819	0.802311	0.355686	0.802218	0.326465	0.372207	0.467573	0.347956	0.41641	0.482657	0.475776	0	0.467683	0.489364	0.379951	0.490982
11.15	0.542258	0.485614	0.83961	0.780559	0.7671	0.802343	0.84388	0.574566	0.521998	0.789323	0.492174	0.799761	0.50823	0.485066	0.340928	0.400724	0.380588	0.318706	0.379637	0.467683	0	0.481942	0.538421	0.494915
12.15	0.551922	0.552237	0.902931	0.886872	0.813415	0.817665	0.885339	0.674111	0.614603	0.825413	0.545387	0.846685	0.51874	0.524505	0.459498	0.444907	0.446275	0.518733	0.538043	0.489364	0.481942	0	0.579792	0.581468
13.15	0.359792	0.442463	0.811951	0.851375	0.77205	0.814502	0.882477	0.590219	0.620526	0.805316	0.281407	0.853442	0.361252	0.310949	0.550013	0.444861	0.475976	0.538498	0.593342	0.379951	0.538421	0.579792	0	0.607044
14.15	0.536359	0.565777	0.92152	0.771922	0.824748	0.827311	0.853411	0.614921	0.630682	0.820151	0.566484	0.74618	0.503149	0.57471	0.481596	0.5006	0.441964	0.442782	0.435587	0.490982	0.494915	0.581468	0.607044	0

## Sheet: Gas
Samples are organised by AD number, C:N ratio and replicate.	Day	1.15.a	1.15.b	1.30.a	1.30.b	7.15.a	7.15.b	7.30.a	7.30.b	3.15.a	3.15.b	3.30.a	3.30.b	4.15.a	4.15.b	4.30.a	4.30.b	5.15.a	5.15.b	5.30.a	5.30.b	14.15.a	14.15.b	14.30.a	14.30.b	9.15.a	9.15.b	9.30.a	9.30.b	8.15.a	8.15.b	8.30.a	8.30.b	10.15.a	10.15.b	10.30.a	10.30.b	11.15.a	11.15.b	11.30.a	11.30.b	13.15.a	13.15.b	13.30.a	13.30.b	12.15.a	12.15.b	12.30.a	12.30.b
	0	0	0	0	0	0	0	0	0	0	0	0	0	0	0	0	0	0	0	0	0	0	0	0	0	0	0	0	0	0	0	0	0	0	0	0	0	0	0	0	0	0	0	0	0	0	0	0	0
	1	15.5	14.3	6.4	7.3	8.5	8.3	1.6	1.9	115	116.4	61.7	73	14.8	9.5	2	0.7	72.2	73.8	48.4	51.9	0.6	1	0.6	1	7.9	0	5.1	6.8	192.7	37.6	36.2	1.5	21.7	27.1	19.5	11	22.9	12.7	5.2	9	63	28.1	7.8	22.8	109.6	33.1	42.7	24.9
	2	34.3	32.2	19.7	23.9	12	11.6	3.2	3.8	295.1	300.8	214.4	234	20.7	14.9	4	1.3	141.6	140.9	131.3	138.2	1.3	2	1.3	2	11.1	0	9.5	10	206.7	39	39.4	3	35	38.7	27	19.7	35.3	23.9	11.7	15.8	104	59.4	19.1	56.7	124.4	47.4	45.9	33.5
	3	64.5	60.9	53.5	58.1	14.9	14.2	4.9	5.7	523.3	526.5	389.6	415.5	24	19.5	6	2	264.4	256	273.5	284.9	1.9	3	1.9	3	13.3	0	11.1	11.5	214.2	40.5	42.6	4.5	46.1	49.2	33.9	26.5	56.2	43.6	29.6	32.8	180.6	116.6	65.5	139.3	137.2	61.3	49.1	40.1
	4	127.8	114.8	117.9	122.8	17.7	16.9	6.5	7.6	720.3	715.7	579.7	613.3	27.7	23.2	8	2.6	429.3	422.6	389.9	411.3	2.6	4	2.6	4	15.5	0	12.7	13	219	41.9	48.4	6	63.9	68	47.9	41.3	73.4	54.9	47.7	42.8	323.4	243.8	184	266.5	144.6	74	52.3	47.4
	5	215.6	200.4	187.4	198.5	25.2	22.4	8.1	12.8	924.9	923.1	722	739	36.1	27.5	10.6	3.3	608.8	603.8	500.4	523.3	3.2	5	3.2	5	17.7	0	14.4	14.5	223.7	43.4	68.1	7.5	89	92.6	69.2	66.1	78.7	57.1	50.1	49.9	446	363.2	293.5	360.8	151.8	83.5	55.5	55
	6	295.4	285.4	231.9	245	33.7	30.7	14.9	25.3	1074	1050.1	768.8	788.8	40.1	34.6	14.2	3.9	703.6	709.4	622	647.2	3.9	6.1	3.9	6	21.2	0	16	15.9	228.2	44.8	110.6	9	139.8	147	116.8	115.6	83.9	59.4	52.4	56.7	560.4	476.3	376.2	446.2	158.9	96.1	61.6	61.9
	7	390.8	387.5	283.5	299.4	46	42.6	43.1	52	1156.5	1122.8	819.4	839.1	44.2	42.1	17.7	4.6	786.5	791.2	764.6	782.5	4.5	7.1	4.5	7	26.6	0	17.6	17.4	237.3	46.3	143.9	9.3	267.6	278.3	205.4	209.4	89.1	61.6	54.8	62.5	692.7	608.1	475.3	527.9	170.3	99.8	68.1	68.6
	8	554.4	547.4	417.1	441	132.2	112.4	154.5	147.7	1556.3	1522.8	1125.8	1149.9	96.9	86.8	55.8	5.2	1057.4	1066.5	1048.8	1069.8	5.1	8.1	5.1	8	67	0	38.6	43.1	315.2	105.3	258.2	9.5	499.8	525.8	409.5	428.2	153.9	108.7	79	78.7	972.9	889.2	705.2	757.3	244.2	101.5	110.5	123.3
	9	622.1	613.6	502.3	544.6	202.6	155.8	313	289.9	1859.4	1828.1	1402.5	1393.3	113	106.7	61.1	5.9	1216.3	1209.3	1297.7	1317.3	5.8	9.1	5.8	9	75.8	0	46.2	45.9	327.5	113.6	316.7	9.7	694.1	740.4	569.6	609.4	155.3	123.4	85.8	84.8	1125.1	1042.5	849.2	923.5	247.7	103.2	112.5	125.3
	10	688.8	690.6	598.3	656.8	293	219.3	489.3	441.4	2151.5	2127.9	1612.2	1556	118.6	108.3	65.3	6.5	1391	1368.3	1505.4	1521.9	6.4	10.1	6.4	10	77.4	0	47.8	47.3	334.4	116.2	377.2	9.9	944.5	1009.3	722.1	788.6	156.7	125.6	89	87.9	1272.3	1169.6	980.1	1051.1	249.6	104.9	114.5	127.3
	11	744.6	757	687.4	754.5	391.4	283.4	579.6	535.7	2335.1	2324.5	1706.4	1663.2	120.5	110	67.4	7.2	1553.3	1523.8	1593.7	1613.7	7.1	11.1	7.1	11	79.1	0	49.3	48.7	336.4	118.8	429.4	10.1	1147.2	1224.9	771.6	893.4	158.1	127.2	92.3	91	1422.4	1288.2	1072.9	1126.9	251.6	106.6	116.5	129.3
	12	797.1	820.4	759	827.4	501.3	375.9	640.6	593.4	2435.2	2445.3	1762.5	1747.7	122.4	111.6	69.4	7.8	1700.3	1670.5	1640.8	1676.3	7.7	12.1	7.7	12.1	80.7	0	50.9	50.2	338.5	121.5	455.1	10.3	1298.2	1401.8	796.3	959.7	159.5	128.9	95	94	1583.3	1424.8	1122	1182.2	253.5	108.3	118.5	131.3
	13	848.2	885.2	810.3	876.1	592.8	474.1	739.7	707.3	2511.1	2502.4	1793.5	1784.1	124.2	113.3	71.5	8.5	1819	1790.1	1670.8	1714.5	8.3	13.1	8.4	13.1	82.4	0	52.4	51.6	340.5	125.3	470.1	10.5	1443.4	1542	833.9	991.8	160.9	130.6	97.7	96.9	1699.5	1547.2	1151.2	1230.7	255.4	110	120.5	133.3
	14	899.6	954.5	857.1	917.2	656.2	554.1	847.8	822.2	2558.8	2539.7	1812.1	1807.4	126.1	114.9	73.5	9.1	1915	1886.3	1698.4	1737	9.7	33.6	9	14.1	84	0	53.9	53	342.6	129.1	483.3	10.7	1592	1647.7	905.2	1022.7	162.3	132.3	100.4	99.9	1797	1662.2	1192.8	1311.6	257.3	112.5	122.5	135.2
	15	1073	1156.2	1016.4	1079.2	827.8	713.4	1062.5	1045.1	2931.9	2902.9	2101.5	2116.4	180.9	164	102	10	2152.4	2143.7	1988.6	2023.6	117.9	192.9	64.7	109.5	120.8	0	70.3	78.5	399.7	176.1	569.8	10.9	1919.6	1960.1	1122.1	1184.9	200.2	171.1	123.6	120.1	2096.7	1975.7	1421	1557.4	328	178.2	187.4	175.1
	16	1113.9	1208.6	1098.3	1148.5	862.9	746.2	1171.8	1172.7	3209.2	3195.9	2325.1	2336.4	182.4	177.6	103.5	10.8	2241.1	2228.8	2206.4	2243	129.6	213.1	68.5	114.8	123.8	0	75.3	98	408.7	184.2	579.6	11.1	2091.2	2108	1262	1265.6	217.3	178	131.4	125.8	2242.8	2172.9	1565	1740.3	329.8	190.5	189.5	177.1
	17	1137.6	1257.2	1176.6	1239	887.1	772.6	1249.5	1274.1	3466.8	3447.3	2532.3	2472.1	183.9	179.2	104.9	11.6	2323.9	2298.5	2347.9	2404.6	134.8	220.5	72.3	120	125.3	0	77.9	107.7	410.4	187.9	586.3	11.3	2298	2295.6	1435.4	1371	219	179.6	136.5	133.7	2377.4	2345.1	1735.9	1937.9	331.5	192.8	191.5	179.1
	18	1163.6	1308	1233.4	1321.2	904.7	791.5	1302.3	1348	3681.5	3643.9	2632.8	2562	185.4	180.9	106.3	12.4	2400.4	2363.9	2437.1	2503.5	149.6	235.7	83.2	140.2	126.8	0	80.5	115.7	412.1	189.8	593.2	11.5	2461.9	2463.1	1622.7	1492.9	220.7	181.2	140	138.9	2498.4	2487.9	1902.2	2115.7	333.3	195.1	193.5	181
	19	1191.8	1365.1	1290	1391.9	913.9	802.2	1345.1	1405.8	3822.1	3758.4	2674.5	2618	186.8	182.5	107.7	13.2	2483.2	2437.8	2511	2560.3	157.7	239.2	94.9	162.2	128.3	0	86.6	118.8	413.8	191.7	595.9	11.7	2598.8	2604.4	1803.1	1633.9	222.4	182.7	142.4	141.3	2616.9	2605.1	2065.7	2280.4	335	197.3	195.5	183
	20	1222.6	1429	1354.1	1463	925	811.5	1380.2	1452.7	3910.9	3833.2	2692.1	2647.8	188.3	184.2	109.1	14	2557.5	2501.3	2553.4	2590.4	163.1	242.6	101.2	167.2	129.8	0	96	121.6	415.6	193.5	598.7	11.9	2705.4	2716.2	1977.3	1783.3	224.2	184.3	144.8	143.7	2722.5	2703.5	2217.1	2439.2	336.8	199.6	197.5	185
	21	1281	1526.2	1439.9	1560.2	946.6	823.8	1418	1499.5	3972.8	3886.8	2713.5	2675.2	189.8	185.8	110.5	14.8	2634.9	2565	2588.8	2628.6	169.7	246	107.9	172.1	131.3	0	111.5	124.4	417.3	195.4	601.5	12.1	2795.2	2818	2135	1946.5	225.9	185.8	147.2	146.1	2838.1	2811	2372.7	2610.6	338.6	201.9	199.5	186.9
	22	1435.9	1740.7	1620.1	1762.3	1082.9	941.1	1548.1	1627.9	4294.5	4242.5	2990.8	2972.2	257.7	242.6	143.9	15.7	2831.7	2743.2	2863.1	2902	234.3	316.1	186.9	274.5	175.5	0	157.8	165.6	466.1	244.2	664.2	12.3	3103.3	3107.5	2425.5	2243.6	296.9	247.5	185.9	176.4	3101.1	3085.5	2628.2	2884	396.4	259.8	279.7	272.6
	23	1487.9	1839.6	1732.5	1889.4	1118	981.6	1613.3	1699.6	4529.4	4459.6	3201.2	3185.1	277.4	257.3	151.4	16.5	2897.8	2800.3	3073.4	3120.7	271	331.6	202.9	318.7	181.4	0	172.7	174.6	484.2	253.2	665.6	12.5	3234.1	3247.7	2599.4	2453.6	315.3	256.5	193.7	183	3228.2	3218.9	2804.9	3070.2	412.5	276.1	297.8	289.4
	24	1521.6	1944.2	1839.4	2008.8	1149.8	1007.6	1714.3	1793.7	4739.9	4665	3379.1	3374.5	281.4	258.9	156.5	17.3	2955	2847.7	3293.4	3339.6	296.2	342.3	225.7	353.3	185.1	0	177.3	178.7	491.8	257.7	666.9	12.7	3366	3390	2739.8	2650.3	316.9	258	195.3	184.6	3343.6	3331.6	2976.6	3242.4	416.8	278.1	306	300.7
	25	1564.4	2081.9	1928.8	2107.6	1198.5	1038	1801.5	1884.5	4909.5	4833.4	3499.3	3493.9	283.2	260.5	160.4	18.1	3009	2899.5	3417	3445.8	305	365.9	229	372.9	188.3	0	181.4	180.5	493.8	261.3	668.3	12.9	3512.4	3531.5	2801.7	2815.6	318.6	259.5	196.8	186.1	3462	3432.9	3126.2	3376.4	418.9	280.1	321.3	317
	26	1606.6	2229.3	2025.6	2210.7	1261.3	1075.2	1880	1960.7	5037.2	4960	3559.7	3553.4	285	262	164.3	18.5	3063.6	2953.8	3470	3495.7	307.4	397	232.2	387.6	190.8	0	183.7	182.4	495.7	263.6	669.6	13	3660	3675.4	2829.7	2896.9	320.2	261	198.4	187.7	3581.3	3527.9	3237.5	3469.7	421	282.1	352	347.4
	27	1638.7	2364.9	2124.3	2315.5	1316.2	1114	1954	2027.3	5135.4	5059.2	3594.1	3585.8	286.8	263.6	171.8	19	3113.5	2999.5	3494.2	3516.5	309.8	414.3	236.4	407.6	193.3	0	186	184.2	497.6	266	671	13.2	3791.8	3810.6	2860.8	2939.4	321.9	262.6	199.9	189.3	3691.4	3614	3302.2	3525.5	423.1	284.1	409.9	401.2
	28	1686.8	2537.4	2244.4	2444.5	1359.2	1151.2	2026.2	2096.9	5223.7	5150.7	3627	3616.6	288.6	265.2	185.2	19.4	3175	3045.1	3527.9	3545.9	312.3	422.7	241.6	453.9	195.8	0	188.4	186	499.5	268.3	672.3	13.4	3909.7	3942.6	2902.6	2975	323.5	264.1	201.5	190.8	3793.7	3690.2	3346.5	3559.6	425.2	286.1	501.6	501.3
	29	1823	2783	2450.2	2664.7	1490.7	1263.9	2217.6	2278.6	5524.6	5455.5	3904.3	3911.7	364.2	330.1	262.3	19.8	3359.9	3207.3	3790.2	3796.7	339.7	487.6	273	580.8	253.7	0	208.4	212.8	545.4	308	725.5	13.6	4197.6	4240.2	3172.9	3247.3	393.2	325.1	238	216.2	4092.8	4000.7	3557	3792.8	465	358.4	683.8	719.8
	30	1857.7	2903	2573.8	2782.7	1576	1330.4	2313.1	2389.6	5700.2	5629.6	4097.8	4108.2	382.1	345.1	324.8	20.2	3417.8	3241	3967.2	3960.1	375.7	501.8	297.6	736.7	272.5	0	219.9	214.3	570.8	326.6	726.9	13.8	4338.9	4388.4	3344.8	3428.5	421.6	343.4	239.7	224.6	4216.9	4111.4	3672.9	3924.7	469.2	381	838.8	885.7
	31	1881.8	3019.9	2710.5	2916	1637.7	1366.4	2397.5	2495	5860.4	5788.9	4267.8	4280.9	387.7	353	427.9	20.7	3483.5	3267.2	4145	4133.6	377.4	508.9	325.3	935.8	285.6	0	224.8	215.7	582.6	336.8	728.2	14	4483.3	4557.9	3506.9	3564.9	423.4	344.9	241.3	232.9	4338.1	4203.4	3780.3	4039.4	471	390.1	1000.1	1041.7
	32	1904.8	3135.5	2817	3044.5	1698.3	1386.3	2468.9	2588.3	6014.6	5941	4393.5	4404.8	389.6	354.9	568.9	21.1	3539.3	3290.6	4283.8	4279.6	379.1	511.1	364.1	1062.9	290.7	0	227.5	217.1	591.6	344.7	729.6	14.2	4640.6	4726.3	3636.6	3602.7	425.1	346.5	242.9	245.4	4471.7	4293.4	3872.8	4132.5	472.7	392.5	1135.9	1156.3
	33	1928.5	3248.3	2918	3173.3	1760.9	1401.6	2528.7	2668.3	6147.2	6073.2	4462.2	4470.5	391.5	356.9	703.5	21.5	3588.6	3315	4355.1	4367.9	380.8	513.2	426.4	1124.3	293.1	0	229.6	218.6	594.9	352.1	730.9	14.4	4787.5	4874	3686.7	3635.6	426.8	348.1	244.5	262.1	4603.1	4384	3952.5	4217.9	474.5	394.9	1234.9	1208
	34	1948.4	3353.9	3020.5	3303.4	1825.3	1414.3	2580.1	2737.7	6256.5	6185	4500.4	4507.9	393.3	358.8	818.2	22	3630.1	3342.6	4402.6	4415.1	382.5	515.4	526.2	1211.5	295.5	0	231.8	220	597.7	356.8	732.3	14.6	4918.8	5007.6	3727.5	3672.2	428.5	349.7	246.1	279.2	4729.5	4481.2	4022.5	4288.4	476.3	397.4	1304.9	1245.6
	35	1972.7	3465.3	3131.4	3437.6	1892.8	1429.3	2638	2795.3	6349.2	6281	4526.4	4534.4	395.2	360.7	916.9	22.4	3667.7	3376.6	4432.1	4442.9	384.2	517.6	697.1	1372.9	297.9	0	234	221.4	600.6	361.2	733.6	14.8	5077.7	5154.9	3800.3	3740.7	430.3	351.3	255.2	297.9	4906.5	4635.9	4106.5	4382.5	478	399.8	1359.1	1332.8
	36	2120.6	3749.6	3374.3	3689.3	2092.1	1545.9	2826	2977.8	6635.9	6568.5	4787.8	4792.2	480.1	419.3	1107.4	22.8	3837.7	3527	4663.5	4667	434.6	575.1	930.3	1589.7	365.7	0	251.6	248.4	648	432.6	777.7	15	5350.6	5425.1	4057.5	4021.5	513	428.8	324.6	356.8	5149.9	4870.7	4284.7	4593.2	556.1	468	1472.5	1512.5
	37	2165.4	3827.8	3487.6	3812.7	2183.7	1614.6	2939.7	3069.4	6783.6	6725.2	4950.7	4960.6	504.6	437.4	1203.8	23.2	3872.4	3574.8	4799.6	4797.5	459.7	590.3	1066.6	1761.1	379.9	0	254.1	249.7	683.2	467.3	790.4	15.2	5506.4	5574.4	4226.1	4205.5	538.4	457.1	366.1	380.2	5273.8	4982	4385.4	4708	567.3	487.7	1519.7	1616.1
	38	2178.2	3899.9	3614	3944.6	2249.1	1652.5	3051	3172.3	6922.8	6866.5	5100.7	5121.4	511.6	448.6	1281.8	23.7	3914.4	3621	4927.4	4925.2	476.6	594.5	1157.3	1929.2	391.7	0	255.5	251.1	697.9	482.3	796.6	15.4	5672.9	5729.6	4369.9	4351	540.1	458.8	387.9	397.7	5404.2	5096.4	4497.6	4844.7	572	489.7	1585.1	1685.7
	39	2186.4	3972.7	3754	4076	2308.3	1682.2	3148.8	3262.8	7051	7008.7	5235.3	5256.1	513.5	450.5	1354.9	24.1	3963	3686.8	5024	5031.8	483.4	598.7	1269.8	2081.1	393.9	0	256.9	252.5	711.3	488.9	798.6	15.6	5833.8	5884	4460.1	4405.5	541.7	460.4	400.7	409.1	5547.8	5220.9	4595.9	4956.9	574.1	491.6	1661.8	1724.5
	40	2193.2	4052.1	3891.5	4180.7	2365.5	1712.2	3223.4	3336.4	7171.6	7140.6	5323.5	5343.8	515.4	452.5	1400.8	24.5	4008.5	3771.5	5101.1	5123.4	486.1	605.7	1423.2	2178	396.1	0	258.3	253.8	722.6	494.6	800.7	15.8	5977.5	6019.4	4500.6	4433.3	543.3	462	408.6	418.1	5681.5	5345.6	4673.2	5041.1	576.2	493.6	1714.7	1755.7
	41	2198.3	4145	4024.2	4270.2	2418.5	1745	3287.3	3394.7	7293.3	7263.4	5377.5	5400.4	517.3	454.5	1455	25	4058.3	3883.6	5147.4	5189.2	488.7	611.9	1576.7	2223.8	398.3	0	259.7	255.2	729	499.6	802.7	16	6107.6	6144.2	4543.2	4464.1	545	463.7	424.3	424.2	5806.5	5468.1	4736.5	5108.8	578.2	495.6	1735.4	1788.4
	42	2210.8	4267.6	4148.1	4345.6	2469.7	1780.4	3333.2	3437.8	7411.1	7382.8	5409.2	5434.1	519.2	456.4	1553.4	25.4	4115.9	4014.9	5186.9	5230	491.3	617.3	1732.9	2248.8	400.4	0	261.1	256.6	737.4	508.2	804.8	16.2	6239.8	6266.5	4584	4497.3	546.6	465.3	443.9	432.3	5942.4	5601.6	4794.9	5162.6	580.3	497.5	1747.6	1831.7
	43	2356.4	4527.5	4375.7	4553.8	2646	1920.2	3473.3	3584.6	7689.8	7656.9	5663.6	5691.1	591.5	519.9	1752.1	25.8	4291.6	4254.9	5400.9	5446.3	557.4	681.2	1989.5	2372.2	455	0	278.3	281.2	792	583.5	857.7	16.4	6526	6547	4605.9	4767.7	630.4	534.4	523.2	454.3	6244.8	5899	4986.9	5365.5	626.3	558	1813.7	1968.7
	44	2399	4636.9	4494.8	4646.6	2707.6	1979.7	3530.2	3646.6	7836.3	7799.3	5813.5	5848.2	617.2	547.9	1881.2	26.2	4348.9	4377.1	5523.2	5575.2	573.9	703.3	2206.9	2397.8	487.3	0	280.9	284.6	841.7	620	885.7	16.6	6682.5	6692.3	4608.3	4929.4	662.5	577.1	539.2	467.7	6386	6038.8	5069.7	5455.1	643.2	594.1	1819.7	2049.6
	45	2415.1	4742.1	4623.2	4744.3	2733.6	2016	3588.3	3725.4	7972.6	7933.5	5959.3	6001.5	636.1	562.3	2016.3	26.7	4419.5	4509.9	5640.3	5702.1	585.2	707.1	2314.1	2410.3	502.7	0	282.3	286	867.6	640.6	902.4	16.8	6842	6836.3	4610.8	5071.9	664.9	579.7	543.8	472.8	6529	6179.5	5168.9	5558.8	650.2	601.9	1821.2	2124.8
	46	2425.1	4845.6	4755.6	4842.5	2750.4	2044.4	3651.6	3810.7	8105.9	8073.4	6090.7	6138.4	638.2	564.4	2144.8	27.1	4498.6	4658.6	5734.7	5812.1	590.1	708.9	2345.2	2437.5	504.8	0	283.7	287.4	882.3	656.9	914	17	7003.4	6989	4619.4	5214.9	667.3	581.4	547.6	474.6	6679.8	6326.7	5265.6	5662.6	652.3	603.9	1822.6	2198.9
	47	2434.2	4941	4875.3	4928.3	2763.1	2066.7	3705.7	3879.5	8234.8	8209.5	6187.9	6243.7	640.3	566.5	2227.4	36.3	4583.7	4817.6	5820.7	5916.1	592.5	710.7	2361.8	2500.7	506.8	0	285.1	288.8	887.3	669.9	921.6	17.2	7152.9	7131.6	4668.2	5309.5	669.7	583.1	549.9	476.5	6833.2	6475.5	5342.2	5749.7	654.4	606	1824.1	2271.4
	48	2445.8	5029.5	4975.3	4999.2	2775.3	2083.4	3745.3	3930.2	8356.9	8334.5	6251.8	6313	642.4	568.5	2270.6	36.3	4674.3	4975.2	5901.9	6009	594.8	712.6	2369.6	2552	508.8	0	286.5	290.3	890.2	679.6	927.4	17.4	7285.6	7257.7	4713.6	5369.3	673.8	584.8	552.2	478.4	6978.4	6618.9	5402.6	5818.4	656.5	608.1	1825.5	2333.3
	49	2470.3	5149.1	5057.9	5066.2	2787.5	2098.9	3773.3	3965.3	8491.8	8480	6302.9	6360.2	644.5	570.6	2295.2	36.3	4780.7	5135.9	5967.7	6066.6	597.2	714.4	2379.2	2585.6	510.8	0	287.9	291.7	893.2	691.5	935.9	17.6	7413.8	7378.2	4754.3	5410.4	678.8	586.5	554.5	480.3	7120.2	6759.1	5456.4	5879.1	658.6	610.1	1827	2388.1
	50	2637.8	5384.1	5231.6	5227.8	2893.9	2196.4	3851.6	4056	8759.6	8762.4	6475.3	6551	701.1	621.6	2350.4	36.3	4979.1	5353.9	6112.2	6214.7	643	787	2461.8	2668.1	580.7	0	288.4	311.2	939.2	800.1	996.3	17.8	7689.6	7657.1	5012.2	5661.9	778.3	667.5	582.5	524.7	7442	7078.9	5648.2	6073.5	688.9	691.4	1885.4	2528.4
	51	2669	5469.7	5326.4	5292.9	2936.6	2224.8	3887.4	4100.9	8908.3	8909.7	6562.2	6640.7	730.5	649.5	2376.1	36.3	5063.8	5455	6178.6	6283.2	661.2	810.4	2481.4	2708.6	637.5	0	288.4	321.4	992.9	843.3	1033.9	18	7858.8	7823	5174.8	5817	819.3	717	582.5	524.7	7603.4	7236.3	5731.8	6169.2	702.3	730.9	1904.8	2578.3
	52	2696	5549.1	5416.6	5366.1	2940.1	2235.1	3910.6	4153.7	9039.5	9047	6648.3	6725.4	742.8	666.8	2387.4	36.3	5166.4	5571.8	6242.2	6345.6	675.2	826.5	2488.6	2743.2	649	0	288.4	327.1	1011.9	884.5	1058.6	18	8016.1	7983	5316.3	5961.4	833.1	725.3	582.5	524.7	7762.3	7392.9	5834.8	6275.2	714.1	751.8	1913.2	2609.7
	53	2726.3	5632	5485.8	5438.7	2943.5	2241.4	3934.2	4204	9166.5	9183.6	6723.7	6803.1	742.8	666.8	2392.9	36.3	5273.1	5695.7	6295	6398.3	678.5	828.7	2491.4	2771.7	652.2	0	288.4	333.7	1011.9	920.4	1075.5	18	8168.1	8137.8	5421.3	6087.8	849.3	735.2	582.5	524.7	7920.8	7546.9	5921.3	6374.3	718.3	756.5	1924.4	2635.2
	54	2763.5	5715.3	5545.3	5501	2945.8	2247.6	3963	4247.6	9296.2	9317	6794.6	6876	742.8	666.8	2399.3	36.3	5382.2	5821.8	6347.6	6450.8	680.6	830.8	2493.7	2798.4	655.3	0	288.4	335.5	1011.9	958	1085.7	18	8314.2	8278.7	5456.7	6134.9	872.3	738.9	582.5	524.7	8079.2	7701.2	5992.7	6462	721.1	756.5	1940.1	2659.6
	55	2812.4	5793.9	5597	5553.1	2945.8	2254.6	3997.6	4286.2	9417.8	9445	6859.9	6951.5	742.8	666.8	2406.4	36.3	5492.7	5947.5	6404.9	6506.2	682.6	833	2495.9	2829.2	657.7	0	288.4	335.5	1011.9	1007.8	1099.1	18	8450.2	8413.1	5492.3	6163.4	906.1	743.7	582.5	524.7	8237.1	7859.4	6058	6544	724	756.5	1968.9	2690.9
	56	2867.7	5866.2	5634	5597.4	2945.8	2254.6	4030.9	4308.4	9526.8	9564.5	6916.2	7014.9	742.8	666.8	2413.7	36.3	5592.1	6065.3	6463.8	6557.9	684.7	835.1	2498.2	2859.4	657.7	0	288.4	335.5	1011.9	1066.9	1111.7	18	8572.3	8532.1	5519.3	6182.8	944	750.4	582.5	524.7	8385.5	8009.9	6111.1	6612.1	725.6	756.5	2002.5	2720.3
